# Supplementary material for: Bis(1-ammonio­ethane-1,1-diyl­diphos­phonato-κ2 O,O′)diaqua­cobalt(II) nona­hydrate
Source: Acta Crystallogr Sect E Struct Rep Online. 2010 Apr 17;66(Pt 5):m537–8. doi: 10.1107/S1600536810013681 (PMC2979193; doi:10.1107/S1600536810013681)
Supplement: Supplementary file 1 [file e-66-0m537-sup1.cif]

##############################################################################
###                                                                        ###
###        Electronic paper (Acta Crystallographica Section E)             ###
###                                                                        ###
##############################################################################
#                                                                            #
# This CIF contains the data in a paper accepted for publication in Acta     #
# Crystallographica Section E. It conforms to the requirements of Notes      #
# for Authors for Section E, and has been peer reviewed under the auspices   #
# of the IUCr Commission on Journals.                                        #
#                                                                            #
# Full details of the Crystallographic Information File format               #
# are given in the paper "The Crystallographic Information File (CIF):       #
# a New Standard Archive File for Crystallography" by S. R. Hall, F. H.      #
# Allen and I. D. Brown [Acta Cryst. (1991), A47, 655-685].                  #
#                                                                            #
# The current version of the core CIF dictionary is obtainable from          #
# ftp://ftp.iucr.org/pub/cif_core.dic. The current version number is 2.4.    #
#                                                                            #
# Software is freely available for graphical display of the structure(s) in  #
# this CIF.  For information consult the CIF home page http://www.iucr.org/  #
# cif/home.html                                                              #
#                                                                            #
# This file may be used for bona fide research purposes within the           #
# scientific community so long as proper attribution is given to the journal # 
# article from which it was obtained.                                        #
#                                                                            #
##############################################################################
                                             
data_I
_audit_creation_method     SHELXL-97
_chemical_name_systematic
;
Bis(1-ammonioethane-1,1-diyldiphosphonato-
\k^2^<i>O</i>,<i>O</i>')diaquacobalt(II) nonahydrate
;
_chemical_name_common     ?
_chemical_formula_moiety     'C4 H20 Co N2 O14 P4, 9(H2 O)'
_chemical_formula_sum     'C4 H38 Co N2 O23 P4'
_chemical_formula_iupac     '[Co (C2 H8 N O6 P2)2 (H2 O)2], 9H2 O'
_chemical_formula_weight     665.17
_chemical_melting_point     ?
_symmetry_cell_setting     monoclinic
_symmetry_space_group_name_H-M     'P 21/c'
_symmetry_space_group_name_hall     '-P 2ybc'
loop_
    _symmetry_equiv_pos_as_xyz
    'x, y, z'
    '-x, y+1/2, -z+1/2'
    '-x, -y, -z'
    'x, -y-1/2, z-1/2'
_cell_length_a     15.1925(3)
_cell_length_b     13.2046(2)
_cell_length_c     12.9688(2)
_cell_angle_alpha     90.00
_cell_angle_beta     106.0866(11)
_cell_angle_gamma     90.00
_cell_volume     2499.81(7)
_cell_formula_units_Z     4
_cell_measurement_reflns_used     9983
_cell_measurement_theta_min     2.25
_cell_measurement_theta_max     28.39
_cell_measurement_temperature     173(2)
_exptl_crystal_description     block
_exptl_crystal_colour     'light pink'
_exptl_crystal_size_max     0.30
_exptl_crystal_size_mid     0.24
_exptl_crystal_size_min     0.20
_exptl_crystal_density_diffrn     1.767
_exptl_crystal_density_meas     ?
_exptl_crystal_density_method     'not measured'
_exptl_crystal_F_000     1388
_exptl_absorpt_coefficient_mu     1.041
_exptl_absorpt_correction_type     multi-scan
_exptl_absorpt_process_details     '(SADABS; Bruker, 2005)'
_exptl_absorpt_correction_T_min     0.7487
_exptl_absorpt_correction_T_max     0.8204
_diffrn_ambient_temperature     173(2)
_diffrn_radiation_type     MoK\a
_diffrn_radiation_wavelength     0.71073
_diffrn_radiation_source     'fine-focus sealed tube'
_diffrn_radiation_monochromator     graphite
_diffrn_measurement_device_type     'Bruker APEX-II CCD'
_diffrn_measurement_method     '\f and \w scans'
_diffrn_detector_area_resol_mean     8.33
_diffrn_reflns_number     51914
_diffrn_reflns_av_R_equivalents     0.0295
_diffrn_reflns_av_sigmaI/netI     0.0181
_diffrn_reflns_theta_min     1.39
_diffrn_reflns_theta_max     28.41
_diffrn_reflns_theta_full     28.41
_diffrn_measured_fraction_theta_max     0.999
_diffrn_measured_fraction_theta_full     0.999
_diffrn_reflns_limit_h_min     -19
_diffrn_reflns_limit_h_max     20
_diffrn_reflns_limit_k_min     -17
_diffrn_reflns_limit_k_max     17
_diffrn_reflns_limit_l_min     -17
_diffrn_reflns_limit_l_max     17
_refine_special_details
;
Refinement of <i>F</i>^2^ against ALL reflections. The weighted <i>R</i>-factor
wR and goodness of fit <i>S</i> are based on <i>F</i>^2^, conventional
<i>R</i>-factors <i>R</i> are based on <i>F</i>, with <i>F</i> set to zero for
negative <i>F</i>^2^. The threshold expression of <i>F</i>^2^ >
\s(<i>F</i>^2^) is used only for calculating <i>R</i>-factors(gt) etc. and is
not relevant to the choice of reflections for refinement. <i>R</i>-factors
based on <i>F</i>^2^ are statistically about twice as large as those based on
<i>F</i>, and <i>R</i>- factors based on ALL data will be even larger.
;
_reflns_number_total     6273
_reflns_number_gt     5626
_reflns_threshold_expression     >2sigma(I)
_refine_ls_structure_factor_coef     Fsqd
_refine_ls_matrix_type     full
_refine_ls_R_factor_all     0.0373
_refine_ls_R_factor_gt     0.0321
_refine_ls_wR_factor_gt     0.0874
_refine_ls_wR_factor_ref     0.0902
_refine_ls_goodness_of_fit_ref     1.121
_refine_ls_restrained_S_all     1.121
_refine_ls_number_reflns     6273
_refine_ls_number_parameters     401
_refine_ls_number_restraints     0
_refine_ls_hydrogen_treatment     mixed
_refine_ls_weighting_scheme     calc
_refine_ls_weighting_details
         'calc w=1/[\s^2^(Fo^2^)+(0.0396P)^2^+3.3375P] where P=(Fo^2^+2Fc^2^)/3'
_atom_sites_solution_hydrogens     geom
_atom_sites_solution_primary     direct
_atom_sites_solution_secondary     difmap
_refine_ls_shift/su_max     0.001
_refine_ls_shift/su_mean     0.000
_refine_diff_density_max     0.730
_refine_diff_density_min     -0.293
_refine_ls_extinction_method     none
_refine_ls_extinction_coef     ?
loop_
    _atom_type_symbol
    _atom_type_description
    _atom_type_scat_dispersion_real
    _atom_type_scat_dispersion_imag
    _atom_type_scat_source
    'C' 'C' 0.0033 0.0016
                         'International Tables Vol C Tables 4.2.6.8 and 6.1.1.4'
    'H' 'H' 0.0000 0.0000
                         'International Tables Vol C Tables 4.2.6.8 and 6.1.1.4'
    'Co' 'Co' 0.3494 0.9721
                         'International Tables Vol C Tables 4.2.6.8 and 6.1.1.4'
    'N' 'N' 0.0061 0.0033
                         'International Tables Vol C Tables 4.2.6.8 and 6.1.1.4'
    'O' 'O' 0.0106 0.0060
                         'International Tables Vol C Tables 4.2.6.8 and 6.1.1.4'
    'P' 'P' 0.1023 0.0942
                         'International Tables Vol C Tables 4.2.6.8 and 6.1.1.4'
_computing_data_collection     'APEX2 (Bruker, 2005)'
_computing_cell_refinement     'SAINT (Bruker, 2005)'
_computing_data_reduction     'SAINT (Bruker, 2005)'
_computing_structure_solution     'SHELXS-97 (Sheldrick, 2008)'
_computing_structure_refinement     'SHELXL-97 (Sheldrick, 2008)'
_computing_molecular_graphics     'SHELXTL (Sheldrick, 2008)'
_computing_publication_material     'publCIF (Westrip, 2009)'
loop_
    _atom_site_type_symbol
    _atom_site_label
    _atom_site_fract_x
    _atom_site_fract_y
    _atom_site_fract_z
    _atom_site_U_iso_or_equiv
    _atom_site_adp_type
    _atom_site_calc_flag
    _atom_site_refinement_flags
    _atom_site_occupancy
    _atom_site_disorder_assembly
    _atom_site_disorder_group
    Co Co1 0.255576(18) 0.49258(2) 0.52538(2) 0.01238(8) Uani d . 1 . .
    P P1 0.40125(3) 0.68696(4) 0.57579(4) 0.01281(11) Uani d . 1 . .
    P P2 0.37271(3) 0.58209(4) 0.35868(4) 0.01196(11) Uani d . 1 . .
    P P3 0.06525(3) 0.58713(4) 0.36181(4) 0.01226(11) Uani d . 1 . .
    P P4 0.08900(3) 0.35638(4) 0.36325(4) 0.01415(11) Uani d . 1 . .
    C C1 0.36957(13) 0.70306(15) 0.42887(16) 0.0131(4) Uani d . 1 . .
    C C2 0.43053(15) 0.78295(17) 0.39660(17) 0.0188(4) Uani d . 1 . .
    H H21C 0.4116 0.7914 0.3185 0.028 Uiso calc R 1 . .
    H H22C 0.4946 0.7608 0.4198 0.028 Uiso calc R 1 . .
    H H23C 0.4243 0.8477 0.4309 0.028 Uiso calc R 1 . .
    C C3 0.06352(13) 0.47197(16) 0.28100(16) 0.0141(4) Uani d . 1 . .
    C C4 -0.02844(14) 0.46254(19) 0.19417(17) 0.0204(4) Uani d . 1 . .
    H H41C -0.0374 0.5219 0.1470 0.031 Uiso calc R 1 . .
    H H42C -0.0784 0.4586 0.2283 0.031 Uiso calc R 1 . .
    H H43C -0.0282 0.4011 0.1518 0.031 Uiso calc R 1 . .
    N N1 0.27212(12) 0.74065(14) 0.39596(15) 0.0142(3) Uani d . 1 . .
    H H11N 0.2720(19) 0.799(2) 0.426(2) 0.021 Uiso d . 1 . .
    H H12N 0.237(2) 0.701(2) 0.412(2) 0.021 Uiso d . 1 . .
    H H13N 0.2560(19) 0.749(2) 0.328(2) 0.021 Uiso d . 1 . .
    N N2 0.13796(12) 0.48190(15) 0.22493(15) 0.0165(3) Uani d . 1 . .
    H H21N 0.1347(19) 0.429(2) 0.179(2) 0.025 Uiso d . 1 . .
    H H22N 0.193(2) 0.486(2) 0.273(2) 0.025 Uiso d . 1 . .
    H H23N 0.128(2) 0.538(2) 0.183(2) 0.025 Uiso d . 1 . .
    O O1 0.33239(10) 0.61709(12) 0.60220(11) 0.0160(3) Uani d . 1 . .
    O O2 0.40782(10) 0.79109(11) 0.62352(12) 0.0181(3) Uani d . 1 . .
    O O3 0.49936(10) 0.64009(13) 0.60579(13) 0.0188(3) Uani d . 1 . .
    H H3O 0.502(2) 0.590(2) 0.605(2) 0.023 Uiso d . 1 . .
    O O4 0.31168(10) 0.50763(11) 0.39358(12) 0.0154(3) Uani d . 1 . .
    O O5 0.32357(10) 0.60670(12) 0.23804(12) 0.0171(3) Uani d . 1 . .
    H H5O 0.3517(19) 0.640(2) 0.211(2) 0.020 Uiso d . 1 . .
    O O6 0.47085(10) 0.55160(12) 0.37641(12) 0.0178(3) Uani d . 1 . .
    O O7 0.15729(9) 0.59446(11) 0.44381(11) 0.0151(3) Uani d . 1 . .
    O O8 0.06089(11) 0.67523(12) 0.28140(13) 0.0191(3) Uani d . 1 . .
    H H8O 0.017(2) 0.695(2) 0.258(2) 0.023 Uiso d . 1 . .
    O O9 -0.01614(10) 0.58374(12) 0.40569(12) 0.0179(3) Uani d . 1 . .
    O O10 0.17939(10) 0.37086(11) 0.44643(12) 0.0179(3) Uani d . 1 . .
    O O11 0.08724(10) 0.26901(12) 0.28832(12) 0.0195(3) Uani d . 1 . .
    O O12 0.00608(11) 0.34512(13) 0.41132(13) 0.0199(3) Uani d . 1 . .
    H H12O 0.0100(19) 0.378(2) 0.467(2) 0.024 Uiso d . 1 . .
    O O13 0.35601(12) 0.39698(14) 0.61576(15) 0.0238(4) Uani d . 1 . .
    H H131 0.407(2) 0.403(2) 0.614(2) 0.029 Uiso d . 1 . .
    H H132 0.340(2) 0.341(3) 0.611(2) 0.029 Uiso d . 1 . .
    O O14 0.18902(11) 0.48630(13) 0.64577(13) 0.0198(3) Uani d . 1 . .
    H H141 0.210(2) 0.456(2) 0.702(3) 0.024 Uiso d . 1 . .
    H H142 0.140(2) 0.472(2) 0.630(2) 0.024 Uiso d . 1 . .
    O O15 0.19611(13) 0.70714(14) 0.67947(14) 0.0234(4) Uani d . 1 . .
    H H151 0.235(2) 0.680(2) 0.660(2) 0.028 Uiso d . 1 . .
    H H152 0.165(2) 0.671(3) 0.674(3) 0.028 Uiso d . 1 . .
    O O16 0.10482(14) 0.62776(16) 0.06388(15) 0.0310(4) Uani d . 1 . .
    H H161 0.130(2) 0.679(3) 0.099(3) 0.037 Uiso d . 1 . .
    H H162 0.143(2) 0.610(3) 0.026(3) 0.037 Uiso d . 1 . .
    O O17 0.24161(13) 0.93732(14) 0.46692(16) 0.0265(4) Uani d . 1 . .
    H H171 0.287(2) 0.949(3) 0.506(3) 0.032 Uiso d . 1 . .
    H H172 0.229(2) 0.979(3) 0.429(3) 0.032 Uiso d . 1 . .
    O O19 0.44927(14) 0.42724(16) 0.85539(17) 0.0329(4) Uani d . 1 . .
    H H191 0.415(2) 0.433(3) 0.793(3) 0.039 Uiso d . 1 . .
    H H192 0.483(3) 0.385(3) 0.866(3) 0.039 Uiso d . 1 . .
    O O21 0.60125(14) 0.55256(16) 0.94457(19) 0.0359(4) Uani d . 1 . .
    H H211 0.559(3) 0.523(3) 0.907(3) 0.043 Uiso d . 1 . .
    H H212 0.590(2) 0.567(3) 1.015(3) 0.043 Uiso d . 1 . .
    O O18A 0.77849(14) 0.88751(17) 0.66533(16) 0.0234(8) Uani d P 0.873(11) A 1
    O O20A 0.3072(2) 0.20567(19) 0.6380(3) 0.0415(11) Uani d P 0.869(14) B 1
    O O22A 0.67469(18) 0.7176(2) 0.6366(4) 0.0409(12) Uani d P 0.876(13) C 1
    O O23A 0.1129(3) 0.3552(6) 0.0452(6) 0.0420(16) Uani d P 0.71(3) D 1
    O O18B 0.747(3) 0.840(3) 0.668(3) 0.101(12) Uiso d P 0.127(11) A 2
    O O20B 0.350(3) 0.197(2) 0.684(3) 0.076(10) Uiso d P 0.131(14) B 2
    O O22B 0.6582(15) 0.7397(17) 0.579(3) 0.042(6) Uiso d P 0.124(13) C 2
    O O23B 0.1074(8) 0.3242(16) 0.0717(14) 0.048(3) Uiso d P 0.29(3) D 2
loop_
    _atom_site_aniso_label
    _atom_site_aniso_U_11
    _atom_site_aniso_U_22
    _atom_site_aniso_U_33
    _atom_site_aniso_U_12
    _atom_site_aniso_U_13
    _atom_site_aniso_U_23
    Co1 0.01106(13) 0.01304(14) 0.01351(13) -0.00105(9) 0.00416(10) 0.00019(10)
    P1 0.0123(2) 0.0130(2) 0.0135(2) -0.00120(18) 0.00427(18) -0.00135(18)
    P2 0.0114(2) 0.0119(2) 0.0137(2) -0.00023(17) 0.00541(17) -0.00051(18)
    P3 0.0101(2) 0.0140(2) 0.0133(2) 0.00027(17) 0.00432(17) 0.00080(18)
    P4 0.0142(2) 0.0133(2) 0.0157(2) -0.00344(18) 0.00540(18) -0.00208(19)
    C1 0.0119(8) 0.0131(9) 0.0154(9) -0.0009(7) 0.0056(7) -0.0006(7)
    C2 0.0221(10) 0.0161(10) 0.0206(10) -0.0057(8) 0.0102(8) -0.0005(8)
    C3 0.0121(8) 0.0177(10) 0.0135(8) -0.0022(7) 0.0053(7) -0.0013(7)
    C4 0.0162(9) 0.0272(12) 0.0164(9) -0.0025(8) 0.0020(8) -0.0024(9)
    N1 0.0146(8) 0.0126(9) 0.0157(8) 0.0005(6) 0.0049(6) 0.0004(7)
    N2 0.0154(8) 0.0186(9) 0.0169(8) -0.0017(7) 0.0064(7) -0.0012(7)
    O1 0.0161(7) 0.0180(7) 0.0150(7) -0.0036(6) 0.0062(5) -0.0009(6)
    O2 0.0222(7) 0.0143(7) 0.0193(7) -0.0018(6) 0.0083(6) -0.0045(6)
    O3 0.0143(7) 0.0166(7) 0.0246(8) 0.0010(6) 0.0038(6) -0.0001(7)
    O4 0.0170(7) 0.0132(7) 0.0189(7) -0.0030(5) 0.0095(6) -0.0016(5)
    O5 0.0183(7) 0.0189(8) 0.0143(7) -0.0020(6) 0.0050(5) 0.0013(6)
    O6 0.0125(6) 0.0175(7) 0.0249(7) 0.0006(6) 0.0078(6) -0.0010(6)
    O7 0.0119(6) 0.0145(7) 0.0177(7) 0.0005(5) 0.0020(5) -0.0005(6)
    O8 0.0159(7) 0.0200(8) 0.0223(8) 0.0043(6) 0.0068(6) 0.0073(6)
    O9 0.0135(7) 0.0236(8) 0.0192(7) -0.0022(6) 0.0088(6) -0.0036(6)
    O10 0.0184(7) 0.0147(7) 0.0188(7) -0.0015(6) 0.0024(6) -0.0002(6)
    O11 0.0185(7) 0.0187(8) 0.0221(7) -0.0035(6) 0.0070(6) -0.0068(6)
    O12 0.0206(7) 0.0221(8) 0.0204(7) -0.0081(6) 0.0112(6) -0.0056(6)
    O13 0.0156(7) 0.0193(8) 0.0364(9) -0.0003(6) 0.0071(7) 0.0082(7)
    O14 0.0145(7) 0.0269(9) 0.0186(8) -0.0058(6) 0.0054(6) 0.0001(6)
    O15 0.0258(9) 0.0214(9) 0.0252(8) -0.0049(7) 0.0108(7) -0.0066(7)
    O16 0.0389(10) 0.0333(10) 0.0234(8) -0.0088(8) 0.0127(8) -0.0040(8)
    O17 0.0268(9) 0.0222(9) 0.0283(9) 0.0019(7) 0.0036(7) -0.0002(7)
    O19 0.0286(9) 0.0351(11) 0.0330(10) 0.0094(8) 0.0052(8) -0.0034(8)
    O21 0.0277(10) 0.0321(11) 0.0470(12) 0.0015(8) 0.0086(9) -0.0061(9)
    O18A 0.0236(11) 0.0192(12) 0.0270(11) -0.0037(8) 0.0064(8) -0.0031(8)
    O20A 0.0413(19) 0.0277(14) 0.055(2) -0.0005(10) 0.0119(15) 0.0096(11)
    O22A 0.0299(13) 0.0307(14) 0.064(3) -0.0050(10) 0.0168(13) -0.0156(15)
    O23A 0.063(2) 0.034(3) 0.032(2) -0.0083(17) 0.0194(16) -0.0152(19)
_geom_special_details
;
All esds (except the esd in the dihedral angle between two l.s. planes) are
estimated using the full covariance matrix. The cell esds are taken into
account individually in the estimation of esds in distances, angles and
torsion angles; correlations between esds in cell parameters are only used
when they are defined by crystal symmetry. An approximate (isotropic)
treatment of cell esds is used for estimating esds involving l.s. planes.
;
loop_
    _geom_bond_atom_site_label_1
    _geom_bond_atom_site_label_2
    _geom_bond_site_symmetry_2
    _geom_bond_distance
    _geom_bond_publ_flag
    Co1 O7 . 2.0697(14) y
    Co1 O13 . 2.0747(17) y
    Co1 O10 . 2.0771(15) y
    Co1 O14 . 2.0837(16) y
    Co1 O1 . 2.1007(15) y
    Co1 O4 . 2.1201(15) y
    P1 O2 . 1.4999(15) ?
    P1 O1 . 1.5039(15) ?
    P1 O3 . 1.5604(16) ?
    P1 C1 . 1.844(2) ?
    P2 O6 . 1.4993(15) ?
    P2 O4 . 1.5047(15) ?
    P2 O5 . 1.5696(15) ?
    P2 C1 . 1.846(2) ?
    P3 O9 . 1.4982(15) ?
    P3 O7 . 1.5071(14) ?
    P3 O8 . 1.5515(16) ?
    P3 C3 . 1.843(2) ?
    P4 O11 . 1.5038(16) ?
    P4 O10 . 1.5050(15) ?
    P4 O12 . 1.5599(16) ?
    P4 C3 . 1.841(2) ?
    C1 N1 . 1.507(3) ?
    C1 C2 . 1.536(3) ?
    C2 H21C . 0.9800 ?
    C2 H22C . 0.9800 ?
    C2 H23C . 0.9800 ?
    C3 N2 . 1.510(3) ?
    C3 C4 . 1.537(3) ?
    C4 H41C . 0.9800 ?
    C4 H42C . 0.9800 ?
    C4 H43C . 0.9800 ?
    N1 H11N . 0.86(3) ?
    N1 H12N . 0.81(3) ?
    N1 H13N . 0.85(3) ?
    N2 H21N . 0.91(3) ?
    N2 H22N . 0.90(3) ?
    N2 H23N . 0.90(3) ?
    O3 H3O . 0.66(3) ?
    O5 H5O . 0.76(3) ?
    O8 H8O . 0.70(3) ?
    O12 H12O . 0.83(3) ?
    O13 H131 . 0.79(3) ?
    O13 H132 . 0.77(3) ?
    O14 H141 . 0.82(3) ?
    O14 H142 . 0.74(3) ?
    O15 H151 . 0.80(3) ?
    O15 H152 . 0.66(3) ?
    O16 H161 . 0.85(4) ?
    O16 H162 . 0.89(4) ?
    O17 H171 . 0.75(3) ?
    O17 H172 . 0.73(4) ?
    O19 H191 . 0.84(4) ?
    O19 H192 . 0.75(4) ?
    O21 H211 . 0.80(4) ?
    O21 H212 . 1.00(4) ?
loop_
    _geom_angle_atom_site_label_1
    _geom_angle_atom_site_label_2
    _geom_angle_atom_site_label_3
    _geom_angle_site_symmetry_1
    _geom_angle_site_symmetry_3
    _geom_angle
    _geom_angle_publ_flag
    O7 Co1 O13 . . 176.20(7) ?
    O7 Co1 O10 . . 91.52(6) ?
    O13 Co1 O10 . . 91.71(7) ?
    O7 Co1 O14 . . 88.73(6) ?
    O13 Co1 O14 . . 89.20(7) ?
    O10 Co1 O14 . . 91.08(6) ?
    O7 Co1 O1 . . 87.76(6) ?
    O13 Co1 O1 . . 89.05(7) ?
    O10 Co1 O1 . . 178.83(6) ?
    O14 Co1 O1 . . 89.83(6) ?
    O7 Co1 O4 . . 85.48(6) ?
    O13 Co1 O4 . . 96.63(7) ?
    O10 Co1 O4 . . 88.21(6) ?
    O14 Co1 O4 . . 174.14(6) ?
    O1 Co1 O4 . . 90.82(6) ?
    O2 P1 O1 . . 116.06(9) ?
    O2 P1 O3 . . 108.12(9) ?
    O1 P1 O3 . . 112.13(9) ?
    O2 P1 C1 . . 106.81(9) ?
    O1 P1 C1 . . 107.89(9) ?
    O3 P1 C1 . . 105.14(9) ?
    O6 P2 O4 . . 116.61(9) ?
    O6 P2 O5 . . 112.75(9) ?
    O4 P2 O5 . . 105.82(9) ?
    O6 P2 C1 . . 108.50(9) ?
    O4 P2 C1 . . 108.35(9) ?
    O5 P2 C1 . . 104.02(9) ?
    O9 P3 O7 . . 115.85(9) ?
    O9 P3 O8 . . 113.06(9) ?
    O7 P3 O8 . . 106.53(9) ?
    O9 P3 C3 . . 107.95(9) ?
    O7 P3 C3 . . 108.57(9) ?
    O8 P3 C3 . . 104.19(9) ?
    O11 P4 O10 . . 114.20(9) ?
    O11 P4 O12 . . 108.26(9) ?
    O10 P4 O12 . . 113.78(9) ?
    O11 P4 C3 . . 107.37(9) ?
    O10 P4 C3 . . 108.28(9) ?
    O12 P4 C3 . . 104.31(9) ?
    N1 C1 C2 . . 108.41(17) ?
    N1 C1 P1 . . 106.58(13) ?
    C2 C1 P1 . . 110.87(14) ?
    N1 C1 P2 . . 107.64(13) ?
    C2 C1 P2 . . 111.10(14) ?
    P1 C1 P2 . . 112.02(11) ?
    C1 C2 H21C . . 109.5 ?
    C1 C2 H22C . . 109.5 ?
    H21C C2 H22C . . 109.5 ?
    C1 C2 H23C . . 109.5 ?
    H21C C2 H23C . . 109.5 ?
    H22C C2 H23C . . 109.5 ?
    N2 C3 C4 . . 107.71(16) ?
    N2 C3 P4 . . 106.60(14) ?
    C4 C3 P4 . . 111.09(15) ?
    N2 C3 P3 . . 107.91(14) ?
    C4 C3 P3 . . 110.50(15) ?
    P4 C3 P3 . . 112.77(10) ?
    C3 C4 H41C . . 109.5 ?
    C3 C4 H42C . . 109.5 ?
    H41C C4 H42C . . 109.5 ?
    C3 C4 H43C . . 109.5 ?
    H41C C4 H43C . . 109.5 ?
    H42C C4 H43C . . 109.5 ?
    C1 N1 H11N . . 106.9(18) ?
    C1 N1 H12N . . 112(2) ?
    H11N N1 H12N . . 112(3) ?
    C1 N1 H13N . . 108.4(19) ?
    H11N N1 H13N . . 108(3) ?
    H12N N1 H13N . . 109(3) ?
    C3 N2 H21N . . 109.5(18) ?
    C3 N2 H22N . . 110.4(19) ?
    H21N N2 H22N . . 112(3) ?
    C3 N2 H23N . . 110.0(18) ?
    H21N N2 H23N . . 106(3) ?
    H22N N2 H23N . . 109(3) ?
    P1 O1 Co1 . . 134.61(9) ?
    P1 O3 H3O . . 116(3) ?
    P2 O4 Co1 . . 136.28(9) ?
    P2 O5 H5O . . 114(2) ?
    P3 O7 Co1 . . 135.71(9) ?
    P3 O8 H8O . . 115(3) ?
    P4 O10 Co1 . . 136.45(10) ?
    P4 O12 H12O . . 115(2) ?
    Co1 O13 H131 . . 120(2) ?
    Co1 O13 H132 . . 112(2) ?
    H131 O13 H132 . . 112(3) ?
    Co1 O14 H141 . . 123(2) ?
    Co1 O14 H142 . . 117(2) ?
    H141 O14 H142 . . 104(3) ?
    H151 O15 H152 . . 102(4) ?
    H161 O16 H162 . . 104(3) ?
    H171 O17 H172 . . 109(4) ?
    H191 O19 H192 . . 117(4) ?
    H211 O21 H212 . . 110(3) ?
loop_
    _geom_torsion_atom_site_label_1
    _geom_torsion_atom_site_label_2
    _geom_torsion_atom_site_label_3
    _geom_torsion_atom_site_label_4
    _geom_torsion_site_symmetry_1
    _geom_torsion_site_symmetry_2
    _geom_torsion_site_symmetry_3
    _geom_torsion_site_symmetry_4
    _geom_torsion
    _geom_torsion_publ_flag
    O2 P1 C1 N1 . . . . -69.60(15) ?
    O1 P1 C1 N1 . . . . 55.84(15) ?
    O3 P1 C1 N1 . . . . 175.67(13) ?
    O2 P1 C1 C2 . . . . 48.19(16) ?
    O1 P1 C1 C2 . . . . 173.63(14) ?
    O3 P1 C1 C2 . . . . -66.54(16) ?
    O2 P1 C1 P2 . . . . 172.92(9) ?
    O1 P1 C1 P2 . . . . -61.64(12) ?
    O3 P1 C1 P2 . . . . 58.19(12) ?
    O6 P2 C1 N1 . . . . 171.19(13) ?
    O4 P2 C1 N1 . . . . -61.33(15) ?
    O5 P2 C1 N1 . . . . 50.94(15) ?
    O6 P2 C1 C2 . . . . 52.64(16) ?
    O4 P2 C1 C2 . . . . -179.87(14) ?
    O5 P2 C1 C2 . . . . -67.61(15) ?
    O6 P2 C1 P1 . . . . -71.96(12) ?
    O4 P2 C1 P1 . . . . 55.52(12) ?
    O5 P2 C1 P1 . . . . 167.78(10) ?
    O11 P4 C3 N2 . . . . -60.67(15) ?
    O10 P4 C3 N2 . . . . 63.09(15) ?
    O12 P4 C3 N2 . . . . -175.41(13) ?
    O11 P4 C3 C4 . . . . 56.41(16) ?
    O10 P4 C3 C4 . . . . -179.83(14) ?
    O12 P4 C3 C4 . . . . -58.34(16) ?
    O11 P4 C3 P3 . . . . -178.91(10) ?
    O10 P4 C3 P3 . . . . -55.15(12) ?
    O12 P4 C3 P3 . . . . 66.35(12) ?
    O9 P3 C3 N2 . . . . 172.59(13) ?
    O7 P3 C3 N2 . . . . -61.09(15) ?
    O8 P3 C3 N2 . . . . 52.15(15) ?
    O9 P3 C3 C4 . . . . 55.06(16) ?
    O7 P3 C3 C4 . . . . -178.61(14) ?
    O8 P3 C3 C4 . . . . -65.37(16) ?
    O9 P3 C3 P4 . . . . -69.94(12) ?
    O7 P3 C3 P4 . . . . 56.38(12) ?
    O8 P3 C3 P4 . . . . 169.62(10) ?
    O2 P1 O1 Co1 . . . . 152.91(11) ?
    O3 P1 O1 Co1 . . . . -82.16(14) ?
    C1 P1 O1 Co1 . . . . 33.15(15) ?
    O7 Co1 O1 P1 . . . . -86.87(13) ?
    O13 Co1 O1 P1 . . . . 95.20(13) ?
    O14 Co1 O1 P1 . . . . -175.60(13) ?
    O4 Co1 O1 P1 . . . . -1.42(13) ?
    O6 P2 O4 Co1 . . . . 102.36(14) ?
    O5 P2 O4 Co1 . . . . -131.38(13) ?
    C1 P2 O4 Co1 . . . . -20.33(16) ?
    O7 Co1 O4 P2 . . . . 81.31(13) ?
    O13 Co1 O4 P2 . . . . -95.52(14) ?
    O10 Co1 O4 P2 . . . . 172.97(14) ?
    O1 Co1 O4 P2 . . . . -6.38(14) ?
    O9 P3 O7 Co1 . . . . 92.63(14) ?
    O8 P3 O7 Co1 . . . . -140.66(12) ?
    C3 P3 O7 Co1 . . . . -28.97(15) ?
    O10 Co1 O7 P3 . . . . 1.53(13) ?
    O14 Co1 O7 P3 . . . . -89.51(13) ?
    O1 Co1 O7 P3 . . . . -179.38(13) ?
    O4 Co1 O7 P3 . . . . 89.61(13) ?
    O11 P4 O10 Co1 . . . . 146.29(12) ?
    O12 P4 O10 Co1 . . . . -88.72(15) ?
    C3 P4 O10 Co1 . . . . 26.74(16) ?
    O7 Co1 O10 P4 . . . . -0.20(14) ?
    O13 Co1 O10 P4 . . . . 177.79(14) ?
    O14 Co1 O10 P4 . . . . 88.55(14) ?
    O4 Co1 O10 P4 . . . . -85.63(14) ?
loop_
    _geom_hbond_atom_site_label_D
    _geom_hbond_atom_site_label_H
    _geom_hbond_atom_site_label_A
    _geom_hbond_site_symmetry_A
    _geom_hbond_distance_DH
    _geom_hbond_distance_HA
    _geom_hbond_distance_DA
    _geom_hbond_angle_DHA
    N1 H11N O17 . 0.86(3) 2.00(3) 2.836(3) 165(3)
    N1 H12N O7 . 0.81(3) 1.98(3) 2.785(2) 175(3)
    N1 H13N O15 4_575 0.85(3) 1.98(3) 2.810(2) 165(3)
    N2 H21N O23A . 0.91(3) 1.94(3) 2.808(4) 159(3)
    N2 H22N O4 . 0.90(3) 2.05(3) 2.944(2) 173(3)
    N2 H23N O16 . 0.90(3) 1.90(3) 2.783(3) 164(3)
    O3 H3O O6 3_666 0.66(3) 1.92(3) 2.570(2) 169(4)
    O5 H5O O2 4_575 0.76(3) 1.84(3) 2.592(2) 170(3)
    O8 H8O O11 2 0.70(3) 1.81(3) 2.508(2) 169(3)
    O12 H12O O9 3_566 0.83(3) 1.71(3) 2.517(2) 165(3)
    O13 H131 O6 3_666 0.79(3) 1.92(3) 2.691(2) 166(3)
    O13 H132 O20A . 0.77(3) 1.92(3) 2.671(3) 165(3)
    O14 H141 O18A 2_646 0.82(3) 1.91(3) 2.697(3) 163(3)
    O14 H142 O9 3_566 0.74(3) 1.95(3) 2.688(2) 172(3)
    O15 H151 O1 . 0.80(3) 2.01(3) 2.803(2) 177(3)
    O15 H152 O14 . 0.66(3) 2.50(3) 2.946(2) 127(3)
    O15 H152 O12 3_566 0.66(3) 2.54(3) 3.049(2) 136(3)
    O16 H161 O15 4_575 0.85(4) 1.94(4) 2.788(3) 176(3)
    O16 H162 O17 4_575 0.89(4) 1.97(4) 2.844(3) 170(3)
    O17 H171 O21 2_656 0.75(3) 2.14(4) 2.795(3) 147(3)
    O17 H172 O18A 3_676 0.73(4) 2.13(4) 2.845(3) 167(4)
    O19 H191 O13 . 0.84(4) 2.27(4) 3.063(3) 158(3)
    O19 H192 O2 2_646 0.75(4) 2.04(4) 2.773(3) 166(4)
    O21 H211 O19 . 0.80(4) 2.05(4) 2.815(3) 162(4)
    O21 H212 O19 3_667 1.00(4) 1.93(4) 2.914(3) 169(3)
data_global
_journal_date_recd_electronic     2010-04-06
_journal_date_accepted     2010-04-13
_journal_name_full     'Acta Crystallographica, Section E'
_journal_year     2010
_journal_volume     66
_journal_issue      5
_journal_page_first     m537
_journal_page_last     m538
_journal_paper_category     QM
_journal_coeditor_code     WM2322
_publ_contact_author_name     'Natalia Tsaryk'
_publ_contact_author_address
;
Institute of General and Inorganic Chemistry, NAS Ukraine
Kyiv
prosp. Palladina 32/34
03680
Ukraine
;
_publ_contact_author_email     'complex@ionc.kiev.ua'
_publ_contact_author_fax     '+380(44)4243070'
_publ_contact_author_phone     '+380(44)4240511'
_publ_section_title
;\
Bis(1-ammonioethane-1,1-diyldiphosphonato-\
\k^2^<i>O</i>,<i>O</i>')diaquacobalt(II) nonahydrate
;
loop_
    _publ_author_name
    _publ_author_address
    'Bon, Vladimir V.'
;
Institute of General and Inorganic Chemistry, NAS Ukraine
Kyiv
prosp. Palladina 32/34
03680
Ukraine
;
    'Dudko, Anatolij V.'
;
Institute of General and Inorganic Chemistry, NAS Ukraine
Kyiv
prosp. Palladina 32/34
03680
Ukraine
;
    'Kozachkova, Alexandra N.'
;
Institute of General and Inorganic Chemistry, NAS Ukraine
Kyiv
prosp. Palladina 32/34
03680
Ukraine
;
    'Pekhnyo, Vasily I.'
;
Institute of General and Inorganic Chemistry, NAS Ukraine
Kyiv
prosp. Palladina 32/34
03680
Ukraine
;
    'Tsaryk, Natalia V.'
;
Institute of General and Inorganic Chemistry, NAS Ukraine
Kyiv
prosp. Palladina 32/34
03680
Ukraine
;
