# Supplementary material for: Bis(1-ammonio­ethane-1,1-diyl­diphos­phonato-κ2 O,O′)diaqua­cobalt(II) nona­hydrate
Source: Acta Crystallogr Sect E Struct Rep Online. 2010 Apr 17;66(Pt 5):m537–8. doi: 10.1107/S1600536810013681 (PMC2979193; doi:10.1107/S1600536810013681)
Supplement: Supplementary file 2 [file e-66-0m537-Isup2.hkl]

# 
# h,k,l, Fc-squared, Fo-squared, sigma(Fo-squared) and status flag 
# 
data_I
_shelx_title ' 45 in P21/c' 
_shelx_refln_list_code          4 
_shelx_F_calc_maximum      266.02 
_exptl_crystal_F_000      1388.00 
_reflns_d_resolution_high  0.7470 
 
loop_ 
 _symmetry_equiv_pos_as_xyz 
 'x, y, z' 
 '-x, y+1/2, -z+1/2' 
 '-x, -y, -z' 
 'x, -y-1/2, z-1/2' 
 
_cell_length_a    15.1925 
_cell_length_b    13.2046 
_cell_length_c    12.9688 
_cell_angle_alpha  90.000 
_cell_angle_beta  106.087 
_cell_angle_gamma  90.000 
 
_shelx_F_squared_multiplier     1.000 
 
loop_ 
 _refln_index_h 
 _refln_index_k 
 _refln_index_l 
 _refln_F_squared_calc 
 _refln_F_squared_meas 
 _refln_F_squared_sigma 
 _refln_observed_status 
   1   0   0      760.30      295.52      7.60 o 
   2   0   0      598.41      981.97      9.29 o 
   3   0   0    12091.85    13164.47    104.97 o 
   4   0   0     2216.71     2267.97     23.42 o 
   5   0   0       19.04       70.76      3.73 o 
   6   0   0     9147.04     8603.71     68.32 o 
   7   0   0     5055.13     5596.55     52.10 o 
   8   0   0     1414.25     1369.39     25.11 o 
   9   0   0     1919.38     2297.38     29.38 o 
  10   0   0       55.86      101.83      8.30 o 
  11   0   0      901.20      940.17     22.77 o 
  12   0   0    10212.16     9775.10    113.83 o 
  13   0   0      864.95      763.28     22.26 o 
  14   0   0     1453.72     1477.01     32.30 o 
  15   0   0     2343.60     2286.62     49.62 o 
  16   0   0     2568.09     2537.75     50.33 o 
  17   0   0      643.75      688.87     37.07 o 
  18   0   0     1023.53      984.36     43.88 o 
  19   0   0      316.18      318.19     37.84 o 
   1   1   0     6670.86     3926.20     30.15 o 
   2   1   0    15330.11    16219.66    102.72 o 
   3   1   0     2867.75     3351.79     20.50 o 
   4   1   0     5319.99     6127.18     35.28 o 
   5   1   0      771.05      740.25      7.02 o 
   6   1   0     4481.64     4715.57     28.93 o 
   7   1   0      998.14     1166.58     10.54 o 
   8   1   0     7286.05     6475.08     40.74 o 
   9   1   0       95.10      131.77      4.91 o 
  10   1   0      494.08      444.46      9.67 o 
  11   1   0       74.69       72.43      6.30 o 
  12   1   0     2798.33     2690.77     28.86 o 
  13   1   0      597.35      563.64     15.48 o 
  14   1   0     3114.21     3041.14     36.10 o 
  15   1   0      461.80      484.23     16.65 o 
  16   1   0        1.58       13.85      9.66 o 
  17   1   0       21.51       29.07     11.74 o 
  18   1   0       32.06       14.68     12.30 o 
  19   1   0      309.43      303.77     21.97 o 
   0   2   0    17089.01    14247.68    143.14 o 
   1   2   0     2360.03     2076.29     16.98 o 
   2   2   0     5745.61     5458.60     40.51 o 
   3   2   0     1138.84     1205.72     10.27 o 
   4   2   0    15012.34    16445.83    103.15 o 
   5   2   0       21.67       44.86      2.45 o 
   6   2   0       29.13       64.47      3.65 o 
   7   2   0        3.99       17.98      2.56 o 
   8   2   0     4921.47     4727.50     29.64 o 
   9   2   0      468.59      333.24      7.28 o 
  10   2   0    15071.46    14773.35    108.37 o 
  11   2   0      288.32      336.03      9.76 o 
  12   2   0        7.92       31.58      6.15 o 
  13   2   0      120.19      100.25      7.70 o 
  14   2   0     1218.50     1141.21     23.14 o 
  15   2   0      187.00      190.60     12.44 o 
  16   2   0     3987.41     3970.30     50.90 o 
  17   2   0       82.50       96.62     14.88 o 
  18   2   0     1139.12     1205.07     39.50 o 
  19   2   0      411.06      423.60     24.07 o 
   1   3   0        3.61       27.58      2.12 o 
   2   3   0      774.08      867.32     10.86 o 
   3   3   0       48.04       64.06      2.72 o 
   4   3   0    31795.46    32934.73    191.44 o 
   5   3   0     4847.95     4840.83     33.22 o 
   6   3   0      705.10      828.43      8.80 o 
   7   3   0     3283.66     3525.07     24.72 o 
   8   3   0     4461.90     4418.86     29.44 o 
   9   3   0      464.15      525.58      9.85 o 
  10   3   0      514.30      530.88     10.81 o 
  11   3   0      829.02      839.86     14.60 o 
  12   3   0     3909.25     3667.23     40.95 o 
  13   3   0      286.68      308.48     12.22 o 
  14   3   0      603.63      609.78     16.67 o 
  15   3   0      632.21      634.53     18.56 o 
  16   3   0      111.44      106.82     13.73 o 
  17   3   0      269.52      262.67     17.73 o 
  18   3   0      476.43      462.77     24.10 o 
  19   3   0      832.77      852.43     33.97 o 
   0   4   0      746.53      963.73     12.90 o 
   1   4   0     4511.06     5205.59     42.35 o 
   2   4   0    26169.57    25224.09    175.19 o 
   3   4   0        0.12       29.24      2.38 o 
   4   4   0    15018.31    15755.42     96.55 o 
   5   4   0       96.10       66.93      3.30 o 
   6   4   0    10586.02    11307.91     69.23 o 
   7   4   0     9590.48    10109.43     63.42 o 
   8   4   0      373.20      365.82      7.29 o 
   9   4   0     1688.80     1655.67     18.83 o 
  10   4   0     2587.44     2318.17     25.67 o 
  11   4   0      109.33      132.98      8.72 o 
  12   4   0       14.13       47.27     11.10 o 
  13   4   0     1603.32     1538.20     28.39 o 
  14   4   0     2847.16     2771.03     41.15 o 
  15   4   0     1637.66     1726.35     32.22 o 
  16   4   0      764.26      720.23     23.79 o 
  17   4   0      243.42      260.87     19.21 o 
  18   4   0     2243.87     2304.11     47.71 o 
  19   4   0      146.50      154.98     20.91 o 
   1   5   0      488.38      660.31     10.26 o 
   2   5   0     2172.28     2235.39     18.96 o 
   3   5   0      456.05      414.71      6.49 o 
   4   5   0        2.85       37.15      2.90 o 
   5   5   0      493.51      451.15      7.18 o 
   6   5   0       20.79       31.75      3.29 o 
   7   5   0       21.70       34.51      3.81 o 
   8   5   0     1072.93      898.41     13.77 o 
   9   5   0      234.33      221.40      8.27 o 
  10   5   0     1868.58     1784.46     25.58 o 
  11   5   0      328.53      265.79     12.73 o 
  12   5   0      578.24      591.44     21.15 o 
  13   5   0       43.80       31.25      9.02 o 
  14   5   0     1604.95     1556.21     30.06 o 
  15   5   0      425.60      397.13     17.77 o 
  16   5   0      372.64      387.57     19.35 o 
  17   5   0      224.36      278.47     19.67 o 
  18   5   0      204.29      205.21     19.43 o 
   0   6   0      321.17      547.30     10.87 o 
   1   6   0     2884.15     3024.78     22.78 o 
   2   6   0     3663.48     3672.01     29.89 o 
   3   6   0     1828.44     1857.66     16.02 o 
   4   6   0     4306.95     4288.51     32.84 o 
   5   6   0      635.89      801.97     10.16 o 
   6   6   0     3771.21     3692.52     31.07 o 
   7   6   0     2412.30     2282.13     24.04 o 
   8   6   0     1500.38     1449.13     21.12 o 
   9   6   0       40.43       62.34      7.18 o 
  10   6   0     1339.69     1227.58     21.02 o 
  11   6   0      251.97      211.63     12.97 o 
  12   6   0     3574.17     3303.50     44.41 o 
  13   6   0     1538.44     1473.19     28.32 o 
  14   6   0     3388.09     3398.00     47.93 o 
  15   6   0      711.50      707.87     21.95 o 
  16   6   0       52.50       55.18     12.96 o 
  17   6   0      138.71      123.29     16.50 o 
  18   6   0     1054.25     1251.19     39.76 o 
   1   7   0     1541.84     1901.92     18.86 o 
   2   7   0      773.95      768.85     10.54 o 
   3   7   0      835.69      909.91     11.86 o 
   4   7   0     2951.67     2958.51     26.23 o 
   5   7   0      621.05      581.44     13.65 o 
   6   7   0     2162.55     2074.12     27.46 o 
   7   7   0        0.73       13.90      5.43 o 
   8   7   0       17.85       31.71      6.58 o 
   9   7   0      245.11      235.12     10.99 o 
  10   7   0      340.98      392.82     13.69 o 
  11   7   0     1998.21     1924.70     31.88 o 
  12   7   0       40.49       47.54     10.31 o 
  13   7   0      319.57      338.45     16.84 o 
  14   7   0       61.23       40.59     11.72 o 
  15   7   0      731.85      682.25     33.38 o 
  16   7   0      384.77      412.94     22.61 o 
  17   7   0      389.09      439.15     38.39 o 
   0   8   0     2404.43     2225.05     27.44 o 
   1   8   0     4758.10     4806.34     43.52 o 
   2   8   0    14737.15    14307.63    131.28 o 
   3   8   0      886.28      916.64     15.80 o 
   4   8   0     3878.18     3708.97     39.99 o 
   5   8   0    12026.30    11829.35    101.78 o 
   6   8   0      134.36      141.84      7.76 o 
   7   8   0       13.26       12.76      5.88 o 
   8   8   0      291.83      297.63     15.71 o 
   9   8   0     1249.43     1296.71     23.23 o 
  10   8   0      749.01      732.55     18.36 o 
  11   8   0     1592.99     1510.54     28.38 o 
  12   8   0     4482.81     4436.61     65.60 o 
  13   8   0     2009.86     2031.66     49.84 o 
  14   8   0      329.58      326.97     19.56 o 
  15   8   0      100.44       88.98     15.22 o 
  16   8   0      399.40      401.60     22.88 o 
  17   8   0     1756.81     1815.93     43.72 o 
   1   9   0    13977.29    13440.78    128.74 o 
   2   9   0     1832.91     1919.72     24.91 o 
   3   9   0     8081.21     8171.46     73.47 o 
   4   9   0      100.46      123.29     10.10 o 
   5   9   0      133.72      128.54      8.24 o 
   6   9   0     6562.76     6202.28     63.81 o 
   7   9   0     5804.54     5492.29     58.84 o 
   8   9   0       26.17        7.07      6.22 o 
   9   9   0      891.04      845.81     18.22 o 
  10   9   0     6312.83     5925.40     65.17 o 
  11   9   0     1096.78     1126.02     25.04 o 
  12   9   0     1195.99     1181.47     28.18 o 
  13   9   0       12.25       34.18     12.56 o 
  14   9   0       37.01       38.44     13.40 o 
  15   9   0      121.56       90.18     15.86 o 
  16   9   0      268.38      244.23     24.84 o 
   0  10   0    11064.56    11025.57    155.80 o 
   1  10   0     1708.72     1652.11     25.84 o 
   2  10   0     9528.59     9755.42    107.83 o 
   3  10   0     3170.44     3069.83     39.08 o 
   4  10   0      211.84      214.86      9.63 o 
   5  10   0     2469.17     2321.51     30.80 o 
   6  10   0      112.68      156.94      9.71 o 
   7  10   0       16.75       13.26      6.85 o 
   8  10   0        7.08        5.65      7.03 o 
   9  10   0     1129.43     1142.24     23.14 o 
  10  10   0     2373.85     2327.53     50.51 o 
  11  10   0      871.17      793.41     34.35 o 
  12  10   0       99.91       84.67     15.27 o 
  13  10   0        9.26       -6.84     12.62 o 
  14  10   0      247.29      228.61     20.78 o 
  15  10   0      729.21      676.24     30.65 o 
  16  10   0     2055.19     2082.53     51.98 o 
   1  11   0      795.79      848.27     18.47 o 
   2  11   0      255.88      225.71     11.31 o 
   3  11   0     4340.28     4183.85     50.28 o 
   4  11   0       74.66       65.60      7.94 o 
   5  11   0      712.40      703.04     19.72 o 
   6  11   0      191.14      175.47      9.54 o 
   7  11   0      179.21      246.95     12.80 o 
   8  11   0        5.88       -2.79      7.66 o 
   9  11   0     2410.56     2365.51     37.57 o 
  10  11   0     1612.36     1536.64     34.30 o 
  11  11   0      850.50      799.64     29.19 o 
  12  11   0       72.87       80.14     24.27 o 
  13  11   0      959.68      958.59     35.22 o 
  14  11   0      193.74      191.76     20.79 o 
  15  11   0      442.47      483.92     28.30 o 
   0  12   0     2065.88     2032.75     43.96 o 
   1  12   0      872.70      883.02     22.48 o 
   2  12   0      326.23      321.12     14.69 o 
   3  12   0     1298.03     1219.76     25.84 o 
   4  12   0      941.89      907.38     21.43 o 
   5  12   0       23.91       22.38      9.07 o 
   6  12   0     1699.39     1730.30     32.56 o 
   7  12   0        1.08       -8.22      8.22 o 
   8  12   0     1801.16     1662.12     33.29 o 
   9  12   0     1438.86     1438.10     31.66 o 
  10  12   0     3076.59     3044.26     52.35 o 
  11  12   0      796.54      871.73     31.08 o 
  12  12   0       53.93       45.43     15.42 o 
  13  12   0      237.23      270.28     22.27 o 
  14  12   0       27.87       27.19     16.49 o 
   1  13   0        1.86       16.55     10.19 o 
   2  13   0      105.41      103.54     13.02 o 
   3  13   0     2489.57     2475.06     48.30 o 
   4  13   0     1869.49     1815.02     40.75 o 
   5  13   0      377.48      396.24     25.72 o 
   6  13   0       53.87       43.82     10.24 o 
   7  13   0      331.80      278.47     17.41 o 
   8  13   0        7.88       11.66     11.62 o 
   9  13   0     2474.06     2434.97     47.36 o 
  10  13   0      557.59      528.84     25.76 o 
  11  13   0        5.84       23.66     16.72 o 
  12  13   0     1096.59     1122.96     44.78 o 
  13  13   0       56.60       42.95     17.34 o 
   0  14   0     4006.28     4038.19    168.11 o 
   1  14   0       11.57        3.93     11.66 o 
   2  14   0      224.98      259.82     23.46 o 
   3  14   0       73.58       57.29     12.68 o 
   4  14   0      397.47      407.52     28.50 o 
   5  14   0      411.00      435.70     35.46 o 
   6  14   0      943.62      864.36     30.24 o 
   7  14   0       56.13       43.81     14.18 o 
   8  14   0      560.49      522.00     26.33 o 
   9  14   0       21.69       -0.20     14.82 o 
  10  14   0       13.51        1.78     13.66 o 
  11  14   0     1531.87     1598.56     57.49 o 
   1  15   0      740.68      666.71     41.72 o 
   2  15   0      166.80      145.76     25.72 o 
   3  15   0      215.83      208.01     24.49 o 
   4  15   0      185.70      173.71     23.15 o 
   5  15   0      808.24      849.30     40.81 o 
   6  15   0     1467.15     1449.93     46.60 o 
   7  15   0      330.40      278.56     25.28 o 
   8  15   0        2.30        6.10     14.71 o 
   9  15   0       41.77       32.42     15.79 o 
  10  15   0      218.70      243.72     22.43 o 
   0  16   0       73.72      103.91     35.63 o 
   1  16   0     1181.69     1139.01     55.62 o 
   2  16   0     1921.28     1845.26     70.85 o 
   3  16   0      106.27      165.00     34.51 o 
   4  16   0      649.82      615.95     38.16 o 
   5  16   0       34.15       33.31     17.14 o 
   6  16   0      639.91      639.40     33.53 o 
   7  16   0      308.49      343.63     27.33 o 
   8  16   0      698.57      782.93     37.46 o 
   1  17   0       71.13       61.25     24.89 o 
   2  17   0     1159.43     1081.21     56.65 o 
   3  17   0      582.84      625.49     68.28 o 
   4  17   0       79.58      111.56     28.81 o 
   5  17   0      576.21      574.14     32.45 o 
 -19   1   1      115.12      117.62     17.54 o 
 -18   1   1      418.68      398.70     22.04 o 
 -17   1   1     1480.30     1476.08     32.55 o 
 -16   1   1     2283.40     2309.95     37.55 o 
 -15   1   1     1304.75     1286.25     25.11 o 
 -14   1   1     1034.43      991.20     19.04 o 
 -13   1   1      976.03      950.08     17.21 o 
 -12   1   1    17551.54    16903.86    124.33 o 
 -11   1   1     5024.68     5158.84     44.65 o 
 -10   1   1      107.31      148.73      6.17 o 
  -9   1   1     1861.46     1814.67     15.92 o 
  -8   1   1     2981.61     2981.18     23.25 o 
  -7   1   1     1134.73     1105.69     10.02 o 
  -6   1   1     6609.44     7775.34     44.52 o 
  -5   1   1     1523.71     1552.89     11.38 o 
  -4   1   1     2947.53     3025.07     19.43 o 
  -3   1   1     5946.70     6563.48     41.77 o 
  -2   1   1    11228.17    10362.77     67.94 o 
  -1   1   1     1578.09     1894.24     14.96 o 
   0   1   1    70766.99    72252.23    954.68 o 
   1   1   1     5906.30     5680.65     44.81 o 
   2   1   1      246.33      328.42      5.06 o 
   3   1   1    40073.21    41137.41    230.38 o 
   4   1   1    32454.25    33232.64    181.57 o 
   5   1   1     2820.70     2962.75     18.98 o 
   6   1   1       34.30       67.64      2.95 o 
   7   1   1     2199.73     2031.15     15.16 o 
   8   1   1      438.11      414.44      6.75 o 
   9   1   1     9119.19     8916.12     60.74 o 
  10   1   1     9202.03     9117.98     70.92 o 
  11   1   1     1869.50     1808.03     21.96 o 
  12   1   1       36.96       39.81      6.34 o 
  13   1   1      576.82      559.02     17.35 o 
  14   1   1       43.05       46.00      7.69 o 
  15   1   1      559.54      536.60     16.60 o 
  16   1   1     2249.84     2257.39     39.63 o 
  17   1   1       11.81       17.42     11.81 o 
  18   1   1     1466.35     1505.06     35.07 o 
  19   1   1     1942.50     2022.25     46.52 o 
 -19   2   1     2277.23     2293.68     59.42 o 
 -18   2   1      152.79      153.80     17.51 o 
 -17   2   1       46.11       40.08     11.93 o 
 -16   2   1     1697.65     1684.85     30.13 o 
 -15   2   1      133.96      149.01     12.27 o 
 -14   2   1        0.22       12.92      7.83 o 
 -13   2   1      336.98      374.60     11.49 o 
 -12   2   1    16103.49    15571.21    115.74 o 
 -11   2   1       61.91       66.05      6.11 o 
 -10   2   1     9377.93     9238.05     69.01 o 
  -9   2   1      156.10      150.65      4.82 o 
  -8   2   1      153.16      152.58      4.44 o 
  -7   2   1     1290.34     1355.79     11.78 o 
  -6   2   1       75.04      123.54      3.54 o 
  -5   2   1       13.79       79.74      3.09 o 
  -4   2   1     2286.82     1799.09     13.34 o 
  -3   2   1    12905.64    11901.34     75.48 o 
  -2   2   1     8969.12     8888.23     71.82 o 
  -1   2   1       43.53       18.17      1.83 o 
   0   2   1     3338.10     3432.44     30.36 o 
   1   2   1     4754.90     5619.41     59.56 o 
   2   2   1     7343.20     6717.56     52.51 o 
   3   2   1       56.58      165.93      3.72 o 
   4   2   1      281.37      343.60      5.09 o 
   5   2   1     2830.72     3483.76     23.12 o 
   6   2   1      357.53      315.29      5.44 o 
   7   2   1     1669.66     1798.18     13.91 o 
   8   2   1      691.71      665.50      8.18 o 
   9   2   1      310.82      336.62      8.17 o 
  10   2   1     2092.15     2037.07     22.90 o 
  11   2   1        6.25        3.90      5.12 o 
  12   2   1      504.00      531.05     12.50 o 
  13   2   1     3524.05     3398.16     35.20 o 
  14   2   1     1553.87     1459.44     23.65 o 
  15   2   1      434.81      408.92     17.35 o 
  16   2   1      624.14      586.79     22.55 o 
  17   2   1     1208.31     1213.77     30.68 o 
  18   2   1       72.06       71.71     16.00 o 
  19   2   1      160.05      140.00     19.92 o 
 -19   3   1     1066.15     1114.11     37.14 o 
 -18   3   1     1759.30     1723.77     40.54 o 
 -17   3   1        1.86      -12.39     12.39 o 
 -16   3   1     2363.03     2307.02     41.02 o 
 -15   3   1        2.70        6.89      8.03 o 
 -14   3   1      211.96      186.19     11.01 o 
 -13   3   1       16.15       37.31      7.46 o 
 -12   3   1     1307.59     1343.74     21.94 o 
 -11   3   1        7.60       11.86      4.94 o 
 -10   3   1     9177.17     9380.22     70.07 o 
  -9   3   1       12.25       19.07      3.87 o 
  -8   3   1      153.60      124.97      4.86 o 
  -7   3   1     1814.69     1949.57     16.90 o 
  -6   3   1     5525.48     5831.67     39.62 o 
  -5   3   1     2280.14     2876.07     24.80 o 
  -4   3   1    30424.42    31696.15    190.30 o 
  -3   3   1        6.74      140.93      8.56 o 
  -2   3   1     4600.75     5241.55     38.89 o 
  -1   3   1     1749.12     2111.83     17.92 o 
   0   3   1      138.44       42.40      2.11 o 
   1   3   1      787.72      837.13      8.90 o 
   2   3   1    38342.15    38481.94    276.00 o 
   3   3   1     3877.57     4372.25     33.31 o 
   4   3   1       12.65       49.05      2.67 o 
   5   3   1    13271.80    13994.12     78.18 o 
   6   3   1     6978.90     7362.80     43.91 o 
   7   3   1     2422.45     2531.53     18.98 o 
   8   3   1     2451.49     2116.72     18.26 o 
   9   3   1     1262.42     1257.16     15.49 o 
  10   3   1     2027.16     1926.80     21.58 o 
  11   3   1      783.83      765.84     18.69 o 
  12   3   1     1171.84      993.10     16.61 o 
  13   3   1     3095.35     3064.61     37.32 o 
  14   3   1     3185.07     3087.13     38.94 o 
  15   3   1       70.57       77.89     10.63 o 
  16   3   1     1678.19     1695.94     45.81 o 
  17   3   1      297.13      303.90     20.17 o 
  18   3   1      302.34      292.93     21.27 o 
 -19   4   1      767.19      740.39     29.25 o 
 -18   4   1      513.25      503.23     24.31 o 
 -17   4   1       36.32       34.33     17.28 o 
 -16   4   1      119.16      123.70     14.01 o 
 -15   4   1      109.31      112.33     11.98 o 
 -14   4   1      428.79      478.03     20.58 o 
 -13   4   1        0.57        3.19      7.66 o 
 -12   4   1      159.56      199.96     10.58 o 
 -11   4   1      356.74      340.43     12.12 o 
 -10   4   1        3.11        0.15      5.43 o 
  -9   4   1        5.57        7.69      4.50 o 
  -8   4   1     1873.64     1989.62     19.06 o 
  -7   4   1      135.86      160.63      4.74 o 
  -6   4   1       14.28       34.65      3.12 o 
  -5   4   1      134.79      214.36      4.65 o 
  -4   4   1     1210.70     1255.17     10.59 o 
  -3   4   1    11334.07    11655.79     77.24 o 
  -2   4   1       80.96      210.25      4.94 o 
  -1   4   1     5576.46     6229.50     44.02 o 
   0   4   1    31408.80    33633.68    215.57 o 
   1   4   1      893.04      824.13      9.61 o 
   2   4   1      177.57      386.44      6.66 o 
   3   4   1     9347.32     9204.15     61.77 o 
   4   4   1       75.28       37.29      2.47 o 
   5   4   1       86.06       75.35      5.03 o 
   6   4   1     1930.87     2157.37     16.09 o 
   7   4   1     5125.17     4881.80     33.04 o 
   8   4   1      113.94      136.35      5.45 o 
   9   4   1      951.69      934.30     12.76 o 
  10   4   1     3352.33     3215.96     31.40 o 
  11   4   1     2517.30     2427.23     29.38 o 
  12   4   1      232.85      180.02     10.02 o 
  13   4   1     2867.77     2749.38     35.29 o 
  14   4   1      386.31      336.31     14.72 o 
  15   4   1       34.74       28.52     10.45 o 
  16   4   1      162.88      172.39     16.87 o 
  17   4   1      132.47      136.86     16.72 o 
  18   4   1      106.63      136.61     18.13 o 
 -19   5   1       84.10       84.52     18.41 o 
 -18   5   1      886.07      813.96     29.60 o 
 -17   5   1       14.03       -5.23     11.93 o 
 -16   5   1      407.64      417.42     18.37 o 
 -15   5   1      114.00      140.68     12.84 o 
 -14   5   1     6615.59     6581.75     75.16 o 
 -13   5   1      269.94      235.51     13.73 o 
 -12   5   1     1229.63     1219.24     24.27 o 
 -11   5   1       25.33       31.39      7.53 o 
 -10   5   1     3316.79     2958.11     36.48 o 
  -9   5   1       68.10       40.65      5.84 o 
  -8   5   1     5349.01     5223.66     42.82 o 
  -7   5   1       26.97       20.05      3.71 o 
  -6   5   1     3763.66     4048.13     29.56 o 
  -5   5   1       32.40       49.50      3.04 o 
  -4   5   1     1967.96     1960.47     18.72 o 
  -3   5   1      201.91      325.64      6.08 o 
  -2   5   1     9477.98     9191.36     65.93 o 
  -1   5   1      424.93      744.02      8.98 o 
   0   5   1     2288.38     1966.17     17.07 o 
   1   5   1     1035.07     1045.00     11.87 o 
   2   5   1    22920.41    23434.46    141.02 o 
   3   5   1      181.59      220.85      5.97 o 
   4   5   1    18942.75    19886.62    124.35 o 
   5   5   1        3.20       23.09      2.56 o 
   6   5   1    22005.87    22672.12    157.30 o 
   7   5   1     2078.08     1896.25     17.57 o 
   8   5   1     1671.56     1770.90     18.45 o 
   9   5   1      351.15      328.89      9.45 o 
  10   5   1     2004.51     1973.94     25.54 o 
  11   5   1       21.09       19.16      7.67 o 
  12   5   1      509.73      462.53     18.09 o 
  13   5   1      739.64      741.64     20.39 o 
  14   5   1     3441.16     3399.35     47.79 o 
  15   5   1     2914.94     3005.73     51.23 o 
  16   5   1       55.54       54.59     13.91 o 
  17   5   1      767.08      786.25     31.98 o 
  18   5   1      225.51      244.21     20.87 o 
 -18   6   1       91.63      123.39     18.78 o 
 -17   6   1      108.26       72.41     14.29 o 
 -16   6   1       25.39        7.25     11.68 o 
 -15   6   1        4.00        5.78      9.57 o 
 -14   6   1      106.99       93.32     11.79 o 
 -13   6   1       28.46       20.36      8.92 o 
 -12   6   1      151.19      172.14     11.55 o 
 -11   6   1     7831.80     7487.96     75.48 o 
 -10   6   1     1399.36     1448.50     23.83 o 
  -9   6   1     1942.05     1822.61     26.01 o 
  -8   6   1      380.11      413.48     11.06 o 
  -7   6   1       15.37       15.58      4.25 o 
  -6   6   1       95.50       77.97      4.58 o 
  -5   6   1     2428.57     2560.77     21.50 o 
  -4   6   1      119.74      189.53      5.19 o 
  -3   6   1     2036.48     1952.68     17.19 o 
  -2   6   1     1211.19     1314.46     14.39 o 
  -1   6   1      112.28      172.87      4.24 o 
   0   6   1     2120.02     2249.40     18.88 o 
   1   6   1      981.20     1417.85     12.92 o 
   2   6   1     3199.66     3047.41     24.27 o 
   3   6   1    12396.60    12229.57     80.83 o 
   4   6   1     1388.65     1438.54     13.29 o 
   5   6   1      217.24      201.93      5.00 o 
   6   6   1      118.19      115.45      4.70 o 
   7   6   1        8.62        4.48      4.04 o 
   8   6   1      547.47      464.32     11.86 o 
   9   6   1      363.78      403.45     12.16 o 
  10   6   1     1873.86     1776.66     27.18 o 
  11   6   1      181.57      191.82     11.77 o 
  12   6   1      149.56      185.46     12.21 o 
  13   6   1       59.51       77.37     10.78 o 
  14   6   1      205.71      213.74     14.37 o 
  15   6   1      193.52      217.21     16.25 o 
  16   6   1        1.46        4.56     11.66 o 
  17   6   1       90.51       69.81     17.02 o 
  18   6   1      215.04      196.85     24.54 o 
 -18   7   1      903.78     1042.25     37.03 o 
 -17   7   1       75.15       76.32     17.57 o 
 -16   7   1      258.72      268.40     19.62 o 
 -15   7   1      235.90      293.76     20.71 o 
 -14   7   1     2774.53     2645.17     51.30 o 
 -13   7   1     1504.15     1457.84     31.81 o 
 -12   7   1     2993.01     2889.04     44.15 o 
 -11   7   1       18.99       21.49     10.20 o 
 -10   7   1     2270.38     2359.42     32.32 o 
  -9   7   1      918.73      839.07     16.76 o 
  -8   7   1      561.18      578.49     12.46 o 
  -7   7   1      950.95      890.21     14.53 o 
  -6   7   1      475.61      457.85     10.16 o 
  -5   7   1      812.95      890.73     14.78 o 
  -4   7   1    17973.94    18057.08    153.68 o 
  -3   7   1      618.27      587.72      9.03 o 
  -2   7   1    17015.53    17733.60    170.28 o 
  -1   7   1       13.11       39.91      3.12 o 
   0   7   1     7038.78     7187.42     51.54 o 
   1   7   1     2994.42     3223.49     24.97 o 
   2   7   1      365.02      374.96      6.89 o 
   3   7   1       14.26       44.02      3.44 o 
   4   7   1     6714.68     7174.00     53.71 o 
   5   7   1       22.47       33.07      4.22 o 
   6   7   1     7527.45     7243.48     63.57 o 
   7   7   1     1964.68     1920.27     23.89 o 
   8   7   1       93.89      101.44      8.31 o 
   9   7   1      243.71      211.80     10.72 o 
  10   7   1      485.52      438.80     16.06 o 
  11   7   1      298.80      353.85     14.84 o 
  12   7   1     9911.48     9546.21    107.45 o 
  13   7   1       62.46       72.79     11.66 o 
  14   7   1      633.30      589.36     23.66 o 
  15   7   1      321.57      343.17     20.49 o 
  16   7   1      731.78      719.87     33.54 o 
  17   7   1     1011.08      985.42     38.25 o 
 -17   8   1      160.07      133.92     17.72 o 
 -16   8   1      453.61      428.73     22.85 o 
 -15   8   1      342.82      300.83     19.61 o 
 -14   8   1     1942.50     1982.08     38.01 o 
 -13   8   1      315.73      345.38     17.18 o 
 -12   8   1       51.25       54.53     10.72 o 
 -11   8   1      317.08      328.21     14.16 o 
 -10   8   1     4438.40     4231.57     52.40 o 
  -9   8   1      158.28      139.22      9.73 o 
  -8   8   1      685.55      796.97     16.00 o 
  -7   8   1     1652.27     1699.68     22.93 o 
  -6   8   1       71.04       87.16      7.11 o 
  -5   8   1      977.96      988.90     15.80 o 
  -4   8   1      161.63      129.98      7.24 o 
  -3   8   1      296.71      313.72      9.03 o 
  -2   8   1     9706.92     9566.50     81.48 o 
  -1   8   1     7460.06     7391.51     57.50 o 
   0   8   1     7377.27     7373.67     68.59 o 
   1   8   1     1147.79     1222.69     15.19 o 
   2   8   1       57.45       59.71      4.59 o 
   3   8   1     2478.41     2859.67     25.17 o 
   4   8   1     2954.99     2963.09     30.31 o 
   5   8   1       70.11       83.39      6.55 o 
   6   8   1     1741.16     1594.88     21.04 o 
   7   8   1       54.91       37.80      6.98 o 
   8   8   1     1361.21     1274.39     21.26 o 
   9   8   1      957.34      884.64     19.45 o 
  10   8   1     1898.07     1806.32     30.64 o 
  11   8   1     1100.15      982.32     23.17 o 
  12   8   1        3.10       11.95      9.65 o 
  13   8   1      982.17      946.11     28.60 o 
  14   8   1      125.17       89.85     14.78 o 
  15   8   1       46.96       41.24     14.41 o 
  16   8   1       35.23       29.92     14.88 o 
  17   8   1      318.27      362.46     28.03 o 
 -17   9   1      207.68      248.19     31.00 o 
 -16   9   1      589.93      560.34     26.03 o 
 -15   9   1      160.22      189.35     18.40 o 
 -14   9   1     1847.22     1816.08     40.04 o 
 -13   9   1      700.98      727.33     23.85 o 
 -12   9   1     2924.77     2991.00     46.77 o 
 -11   9   1      386.92      372.58     16.48 o 
 -10   9   1     5826.67     5789.46     66.96 o 
  -9   9   1        2.39        5.21      6.55 o 
  -8   9   1       72.37       72.06      8.13 o 
  -7   9   1       95.29      124.44      8.75 o 
  -6   9   1      106.27      141.75      8.63 o 
  -5   9   1       17.73       49.05      6.87 o 
  -4   9   1       61.24       49.09      6.74 o 
  -3   9   1       79.62       86.87      6.65 o 
  -2   9   1     8199.00     8186.80     73.39 o 
  -1   9   1       31.37       81.99      6.55 o 
   0   9   1     7532.19     7257.40     69.69 o 
   1   9   1       19.78      127.18      7.26 o 
   2   9   1    14406.33    13714.85    116.46 o 
   3   9   1      857.26      918.79     16.53 o 
   4   9   1     4084.28     4025.76     43.95 o 
   5   9   1     1190.67     1151.27     21.13 o 
   6   9   1     1992.75     1943.99     28.04 o 
   7   9   1        1.89        3.36      6.11 o 
   8   9   1     2003.21     1944.78     27.74 o 
   9   9   1     1306.57     1359.44     25.84 o 
  10   9   1     1838.11     1895.14     32.25 o 
  11   9   1      297.91      260.53     14.27 o 
  12   9   1      247.21      286.68     17.17 o 
  13   9   1       61.03       73.90     14.11 o 
  14   9   1      469.67      472.96     25.75 o 
  15   9   1       58.93       54.27     15.17 o 
  16   9   1     1663.07     1853.47     48.34 o 
 -16  10   1      935.18     1032.37     36.64 o 
 -15  10   1      447.53      459.52     30.96 o 
 -14  10   1      280.65      265.03     21.32 o 
 -13  10   1      983.28     1009.65     33.21 o 
 -12  10   1       28.35       78.59     13.25 o 
 -11  10   1        2.97       -4.46      9.93 o 
 -10  10   1     4667.15     4422.46     60.28 o 
  -9  10   1      823.15      765.20     21.37 o 
  -8  10   1      117.86      122.86      9.73 o 
  -7  10   1     6460.06     6278.80     66.06 o 
  -6  10   1      315.12      341.58     11.87 o 
  -5  10   1       66.24       62.63      7.73 o 
  -4  10   1     1504.30     1516.42     23.72 o 
  -3  10   1     5401.74     5250.17     56.05 o 
  -2  10   1     2202.15     2195.28     29.08 o 
  -1  10   1     9068.93     8805.79     85.71 o 
   0  10   1     5106.25     5058.29     50.28 o 
   1  10   1      755.56      736.70     14.51 o 
   2  10   1     2841.65     2670.32     32.72 o 
   3  10   1     1452.68     1458.02     24.79 o 
   4  10   1      107.77      131.17      7.72 o 
   5  10   1     1747.89     1722.08     23.72 o 
   6  10   1      496.54      505.66     12.51 o 
   7  10   1        8.91       15.36      5.71 o 
   8  10   1     1217.49     1149.23     22.61 o 
   9  10   1       46.44       38.30      9.08 o 
  10  10   1      263.03      278.76     16.54 o 
  11  10   1     1289.54     1258.52     31.25 o 
  12  10   1        1.81        8.55     12.48 o 
  13  10   1       89.18       94.38     16.54 o 
  14  10   1     1120.15     1113.34     36.19 o 
  15  10   1      240.77      259.39     40.49 o 
 -15  11   1     1591.99     1478.98     42.97 o 
 -14  11   1      544.14      523.87     27.92 o 
 -13  11   1     2731.89     2707.52     55.90 o 
 -12  11   1     1350.58     1339.13     37.09 o 
 -11  11   1       12.68       31.58     19.12 o 
 -10  11   1     1034.54      952.31     23.79 o 
  -9  11   1     3118.89     3167.73     44.89 o 
  -8  11   1      806.61      731.75     19.62 o 
  -7  11   1      170.98      170.57     11.33 o 
  -6  11   1     7589.21     7530.86     76.74 o 
  -5  11   1     2901.57     2769.14     44.15 o 
  -4  11   1      622.41      567.06     15.11 o 
  -3  11   1     1691.34     1631.88     25.40 o 
  -2  11   1      778.09      761.73     17.58 o 
  -1  11   1        5.23       26.18      6.73 o 
   0  11   1     9134.60     8836.80     86.92 o 
   1  11   1      476.80      460.39     13.54 o 
   2  11   1     1471.37     1480.40     33.01 o 
   3  11   1     1618.20     1666.53     26.25 o 
   4  11   1      195.29      227.54     10.00 o 
   5  11   1      861.74      824.18     19.87 o 
   6  11   1     1292.02     1312.78     23.83 o 
   7  11   1     2101.30     2063.67     31.44 o 
   8  11   1     2631.96     2589.62     38.82 o 
   9  11   1      398.55      338.32     19.53 o 
  10  11   1      918.57      915.71     29.92 o 
  11  11   1      540.86      521.09     24.93 o 
  12  11   1       64.58       31.25     14.06 o 
  13  11   1     1701.81     1809.76     45.54 o 
  14  11   1      428.24      406.40     25.72 o 
 -14  12   1      733.42      697.99     31.74 o 
 -13  12   1      337.42      361.91     24.25 o 
 -12  12   1        0.69       -0.37     13.70 o 
 -11  12   1      490.32      452.99     31.12 o 
 -10  12   1      616.09      587.65     21.61 o 
  -9  12   1     1055.67      992.48     24.17 o 
  -8  12   1      263.54      274.34     15.25 o 
  -7  12   1     1288.91     1300.47     28.38 o 
  -6  12   1       72.76       50.55     10.00 o 
  -5  12   1     1733.50     1628.19     33.08 o 
  -4  12   1        7.26       27.02      8.92 o 
  -3  12   1     2915.70     2987.69     40.32 o 
  -2  12   1       10.35       28.62      8.87 o 
  -1  12   1     1659.33     1586.33     28.58 o 
   0  12   1     1838.67     1787.61     35.38 o 
   1  12   1      373.24      387.83     14.17 o 
   2  12   1      113.73      203.26     14.97 o 
   3  12   1     1664.95     1710.10     38.05 o 
   4  12   1       27.78       50.88     13.33 o 
   5  12   1      179.78      193.21     12.66 o 
   6  12   1      385.85      384.24     16.25 o 
   7  12   1      959.23      968.44     24.57 o 
   8  12   1      121.42      122.55     12.58 o 
   9  12   1     3446.29     3429.86     55.95 o 
  10  12   1        1.45        2.73     12.56 o 
  11  12   1      196.82      182.63     18.76 o 
  12  12   1     2925.58     2825.19     58.49 o 
  13  12   1       32.10       61.49     17.26 o 
 -13  13   1       42.74       -3.05     15.50 o 
 -12  13   1      644.90      654.32     33.20 o 
 -11  13   1      319.34      291.75     27.98 o 
 -10  13   1        4.09       16.48     13.31 o 
  -9  13   1        8.06       13.02     11.70 o 
  -8  13   1     1770.15     1715.66     41.81 o 
  -7  13   1      214.56      212.18     14.40 o 
  -6  13   1     2836.42     2892.61     45.58 o 
  -5  13   1      368.13      342.16     21.24 o 
  -4  13   1      255.46      260.50     17.57 o 
  -3  13   1      182.46      188.61     15.33 o 
  -2  13   1      615.74      638.28     23.32 o 
  -1  13   1       36.50       58.94     11.76 o 
   0  13   1     3135.09     3192.02     55.80 o 
   1  13   1     4244.57     4173.99     67.34 o 
   2  13   1      506.94      551.74     22.22 o 
   3  13   1     2995.21     2904.28     53.50 o 
   4  13   1     4080.66     4020.93     81.46 o 
   5  13   1     1029.22     1023.26     25.35 o 
   6  13   1       29.87       11.66      9.32 o 
   7  13   1      814.09      805.68     26.23 o 
   8  13   1      344.40      320.43     20.88 o 
   9  13   1      329.94      294.23     20.85 o 
  10  13   1      865.29      782.21     30.42 o 
  11  13   1     1226.99     1175.31     56.46 o 
  12  13   1      216.19      216.34     23.96 o 
 -12  14   1      104.62       94.11     21.17 o 
 -11  14   1       32.61       16.95     16.88 o 
 -10  14   1      295.70      291.58     21.71 o 
  -9  14   1     1725.09     1739.46     43.49 o 
  -8  14   1      160.97      179.38     21.87 o 
  -7  14   1        6.22      -11.41     11.41 o 
  -6  14   1        0.47        6.31     11.54 o 
  -5  14   1       12.50       -3.69     12.54 o 
  -4  14   1       22.94       20.09     11.31 o 
  -3  14   1     1645.66     1630.56     39.09 o 
  -2  14   1      367.80      360.80     19.92 o 
  -1  14   1      340.30      318.81     24.11 o 
   0  14   1     1304.14     1362.22     46.14 o 
   1  14   1       42.83       60.29     14.44 o 
   2  14   1     1703.08     1728.24     40.29 o 
   3  14   1       71.40       66.23     12.87 o 
   4  14   1      243.18      281.72     21.61 o 
   5  14   1     1263.23     1274.90     35.86 o 
   6  14   1       18.51       28.35     13.01 o 
   7  14   1     1073.40     1073.53     31.08 o 
   8  14   1       36.06       35.14     14.04 o 
   9  14   1      215.63      309.52     22.40 o 
  10  14   1       81.75       88.23     17.19 o 
  11  14   1       90.87       58.30     28.50 o 
 -10  15   1       40.65       35.33     16.04 o 
  -9  15   1      162.48      161.27     19.47 o 
  -8  15   1      485.07      495.60     25.72 o 
  -7  15   1        1.46       -7.54     14.78 o 
  -6  15   1      184.47      179.37     21.32 o 
  -5  15   1      283.51      306.83     27.34 o 
  -4  15   1      417.44      417.18     30.20 o 
  -3  15   1       26.69       53.98     18.99 o 
  -2  15   1       96.15       92.09     23.02 o 
  -1  15   1       11.90       -0.41     16.53 o 
   0  15   1      532.10      571.40     40.13 o 
   1  15   1      238.33      277.25     30.39 o 
   2  15   1     1029.10     1022.96     41.99 o 
   3  15   1        0.31       16.39     16.27 o 
   4  15   1      303.11      252.22     25.98 o 
   5  15   1      195.76      236.58     23.30 o 
   6  15   1      166.11      154.99     20.64 o 
   7  15   1       78.83      112.93     20.10 o 
   8  15   1      173.15      152.70     21.56 o 
   9  15   1       58.08       31.35     16.16 o 
  -8  16   1        9.24        3.01     16.30 o 
  -7  16   1      403.74      409.39     28.56 o 
  -6  16   1      118.01      107.42     19.88 o 
  -5  16   1       96.44      112.28     22.71 o 
  -4  16   1       12.73       14.81     17.73 o 
  -3  16   1     1765.76     1604.22    139.17 o 
  -2  16   1      104.75       84.25     23.88 o 
  -1  16   1      814.09      868.44     49.07 o 
   0  16   1        1.45       -3.65     18.06 o 
   1  16   1       53.06       14.75     20.16 o 
   2  16   1      347.17      336.90     34.63 o 
   3  16   1        4.19       18.05     17.22 o 
   4  16   1      294.92      333.33     33.96 o 
   5  16   1     3200.51     3058.27     69.25 o 
   6  16   1      429.44      434.25     37.82 o 
   7  16   1      349.38      269.89     25.59 o 
  -5  17   1        7.06       -3.72     15.19 o 
  -4  17   1     1179.22     1394.43     84.24 o 
  -3  17   1      667.97      715.43    125.43 o 
  -2  17   1      950.61     1059.14     56.65 o 
  -1  17   1        5.31       -9.45     18.87 o 
   0  17   1       14.52      -15.96     18.89 o 
   1  17   1     1921.36     2105.02    164.77 o 
   2  17   1      778.53      690.39     51.96 o 
   3  17   1      461.02      480.63     42.25 o 
   4  17   1       82.21       85.09     22.76 o 
 -20   0   2      855.99      807.54     43.27 o 
 -19   0   2      963.36     1012.55     45.80 o 
 -18   0   2      756.32      758.86     38.82 o 
 -17   0   2      731.73      828.74     38.96 o 
 -16   0   2      278.14      228.04     20.19 o 
 -15   0   2        4.29       12.41     11.54 o 
 -14   0   2    23847.71    23705.27    307.83 o 
 -13   0   2     1623.70     1467.38     29.96 o 
 -12   0   2    10309.32     9971.77    156.33 o 
 -11   0   2     4020.52     4181.35     51.18 o 
 -10   0   2     6295.06     6787.34     65.87 o 
  -9   0   2     1652.58     1776.80     21.42 o 
  -8   0   2    58260.53    57970.32    542.78 o 
  -7   0   2     1543.77     1689.88     21.04 o 
  -6   0   2     4427.29     3695.82     34.73 o 
  -5   0   2     6783.10     7129.07     60.79 o 
  -4   0   2      907.61      830.11     14.23 o 
  -3   0   2    10172.37     9675.68     84.63 o 
  -2   0   2    33382.69    35230.21    367.72 o 
  -1   0   2    20025.80    19436.46    224.17 o 
   0   0   2    12176.01    13376.84    181.16 o 
   1   0   2     4054.95     3591.66     66.79 o 
   2   0   2     2159.03     2052.18     23.14 o 
   3   0   2     3837.65     3570.86     30.02 o 
   4   0   2    24557.37    21884.27    181.97 o 
   5   0   2    26139.58    27659.10    189.87 o 
   6   0   2     5543.53     4971.99     39.64 o 
   7   0   2    19604.45    20318.25    153.52 o 
   8   0   2     3977.29     4242.36     40.97 o 
   9   0   2      422.52      477.82     12.98 o 
  10   0   2    11395.06    11185.57    125.50 o 
  11   0   2      274.78      239.68     13.47 o 
  12   0   2     2056.93     1916.11     35.02 o 
  13   0   2     7349.11     6904.63     88.18 o 
  14   0   2      316.54      311.88     18.86 o 
  15   0   2      190.57      220.48     18.59 o 
  16   0   2        5.77       13.08     13.06 o 
  17   0   2      644.52      715.58     32.93 o 
  18   0   2     1780.15     2008.40     63.76 o 
 -20   1   2     1463.86     1436.92     48.70 o 
 -19   1   2      350.79      335.97     21.82 o 
 -18   1   2       57.25       79.15     15.03 o 
 -17   1   2        4.74       -2.88     10.07 o 
 -16   1   2     2236.93     2125.34     40.56 o 
 -15   1   2        0.10        2.84      8.36 o 
 -14   1   2     2665.93     2645.49     33.93 o 
 -13   1   2      316.64      389.02     12.05 o 
 -12   1   2     7062.34     6933.83     57.57 o 
 -11   1   2      623.29      609.72     12.25 o 
 -10   1   2    10077.14    10138.16     67.78 o 
  -9   1   2     3130.52     2987.56     21.42 o 
  -8   1   2      218.11      228.97      4.89 o 
  -7   1   2     2261.55     2600.14     19.05 o 
  -6   1   2     1025.43      741.99      7.39 o 
  -5   1   2      117.16      187.81      3.81 o 
  -4   1   2       20.53      110.40      2.91 o 
  -3   1   2     9795.46     9727.72     57.00 o 
  -2   1   2     3823.86     3693.92     27.50 o 
  -1   1   2      235.10      297.45      4.70 o 
   0   1   2     2848.99     3158.07     36.85 o 
   1   1   2      659.04      546.60      8.06 o 
   2   1   2       45.85       31.07      1.88 o 
   3   1   2     1790.87     1769.86     12.41 o 
   4   1   2      963.54      898.67      7.86 o 
   5   1   2      342.83      420.60      5.40 o 
   6   1   2     1061.48     1037.26      9.03 o 
   7   1   2     5085.69     5234.38     35.75 o 
   8   1   2      426.96      462.10      7.65 o 
   9   1   2     1138.90     1047.87     14.02 o 
  10   1   2     7252.32     7140.58     55.62 o 
  11   1   2      563.20      506.49     12.48 o 
  12   1   2     2426.57     2311.56     26.81 o 
  13   1   2       80.80       88.69      8.21 o 
  14   1   2      361.89      355.85     12.73 o 
  15   1   2     1207.85     1137.47     21.63 o 
  16   1   2     1469.69     1429.38     30.27 o 
  17   1   2      886.26      932.46     27.70 o 
  18   1   2        0.01      -12.70     12.70 o 
 -19   2   2      395.55      372.55     22.24 o 
 -18   2   2     2074.01     2010.07     56.24 o 
 -17   2   2      103.77      129.39     13.72 o 
 -16   2   2     1598.13     1643.98     30.94 o 
 -15   2   2      202.01      154.02     11.33 o 
 -14   2   2     2564.83     2579.12     35.70 o 
 -13   2   2       88.64       88.40      9.18 o 
 -12   2   2    19399.48    19106.33    150.19 o 
 -11   2   2      126.92      101.87      6.19 o 
 -10   2   2     2001.22     2118.38     23.64 o 
  -9   2   2      359.03      446.05      7.26 o 
  -8   2   2     1830.39     1887.07     15.95 o 
  -7   2   2     1841.80     2320.05     17.83 o 
  -6   2   2    12348.16    11420.41     67.72 o 
  -5   2   2      995.55     1100.59      9.65 o 
  -4   2   2    18130.50    17789.93    110.71 o 
  -3   2   2     4730.88     5306.64     34.29 o 
  -2   2   2     5902.74     6131.63     40.96 o 
  -1   2   2      134.11       68.72      3.17 o 
   0   2   2     5016.76     5213.32     65.78 o 
   1   2   2       14.80       53.04      2.84 o 
   2   2   2    27650.88    28260.46    192.62 o 
   3   2   2     6408.84     6318.38     39.50 o 
   4   2   2     7301.60     7337.39     41.72 o 
   5   2   2      530.78      496.94      5.82 o 
   6   2   2     4708.80     4984.04     28.34 o 
   7   2   2      737.09      866.04      9.13 o 
   8   2   2     2252.47     2210.37     18.63 o 
   9   2   2      980.32      916.18     16.22 o 
  10   2   2     1905.91     1810.44     21.57 o 
  11   2   2     3953.49     3700.72     35.78 o 
  12   2   2       63.19       69.98      7.42 o 
  13   2   2      636.83      685.24     14.97 o 
  14   2   2      923.87      959.00     19.52 o 
  15   2   2        3.96        0.60      8.90 o 
  16   2   2      111.13      116.60     13.23 o 
  17   2   2      639.72      610.15     30.91 o 
  18   2   2       35.77       28.55     14.75 o 
 -19   3   2      126.96      120.70     17.25 o 
 -18   3   2      395.66      369.23     21.46 o 
 -17   3   2      243.22      261.66     18.08 o 
 -16   3   2       42.47       22.92     11.71 o 
 -15   3   2     1021.26      986.56     28.21 o 
 -14   3   2       19.82       23.90      8.23 o 
 -13   3   2      123.72      106.02      9.44 o 
 -12   3   2      854.16      872.09     18.57 o 
 -11   3   2      312.02      295.36      9.81 o 
 -10   3   2        5.05       12.81      4.57 o 
  -9   3   2     2617.17     2635.27     23.08 o 
  -8   3   2       62.89       96.79      4.51 o 
  -7   3   2     1623.79     1494.89     13.09 o 
  -6   3   2      266.60      359.22      5.72 o 
  -5   3   2    10554.05    11455.64     67.89 o 
  -4   3   2    20083.99    20624.65    128.88 o 
  -3   3   2      282.18      309.30      5.14 o 
  -2   3   2    16238.34    17885.78    128.13 o 
  -1   3   2      111.36       98.73      3.00 o 
   0   3   2    12284.58    12593.94     98.13 o 
   1   3   2     1478.35     1434.93     18.37 o 
   2   3   2      769.51      634.25      7.98 o 
   3   3   2    13924.15    14200.74     85.94 o 
   4   3   2      696.97      613.65      6.83 o 
   5   3   2     6929.29     7239.60     43.91 o 
   6   3   2      431.20      476.73      6.69 o 
   7   3   2     2814.88     2781.78     21.86 o 
   8   3   2     1541.91     1630.36     15.43 o 
   9   3   2     5141.23     4716.33     38.22 o 
  10   3   2      809.29      802.94     13.42 o 
  11   3   2       90.19      103.01      6.90 o 
  12   3   2       40.05       47.37      7.86 o 
  13   3   2     2571.36     2444.38     32.27 o 
  14   3   2        4.36        2.08      7.52 o 
  15   3   2      243.77      269.21     15.45 o 
  16   3   2      831.28      772.97     27.14 o 
  17   3   2      942.05      937.92     33.54 o 
  18   3   2      397.88      413.01     24.21 o 
 -19   4   2      169.08      180.61     19.31 o 
 -18   4   2      241.85      227.03     18.80 o 
 -17   4   2        2.90       -8.27     11.05 o 
 -16   4   2     1644.02     1578.47     33.32 o 
 -15   4   2      139.31      162.41     12.72 o 
 -14   4   2      334.96      300.59     14.36 o 
 -13   4   2      118.44      129.21     11.00 o 
 -12   4   2      452.74      475.98     15.43 o 
 -11   4   2      321.67      316.12     11.93 o 
 -10   4   2    17017.88    16451.04    131.30 o 
  -9   4   2     1824.23     1997.83     22.12 o 
  -8   4   2     3812.74     3942.84     30.49 o 
  -7   4   2     1825.98     1869.10     17.35 o 
  -6   4   2      803.23      725.63      9.10 o 
  -5   4   2     1568.70     1554.25     14.16 o 
  -4   4   2      322.84      250.24      4.66 o 
  -3   4   2     7762.54     7252.24     51.15 o 
  -2   4   2       13.17       61.08      3.13 o 
  -1   4   2     5245.55     5985.23     49.27 o 
   0   4   2       29.43      151.25      5.13 o 
   1   4   2    17686.16    19325.83    159.84 o 
   2   4   2    44077.34    46549.99    299.53 o 
   3   4   2     4621.45     5307.21     36.13 o 
   4   4   2    33626.81    34733.32    206.67 o 
   5   4   2     3685.51     3675.06     26.92 o 
   6   4   2    20161.50    20084.10    123.42 o 
   7   4   2     1453.90     1587.12     14.77 o 
   8   4   2     1163.04      997.76     12.70 o 
   9   4   2      139.60      138.00      6.63 o 
  10   4   2       29.99       50.88      5.60 o 
  11   4   2      316.20      297.08     10.28 o 
  12   4   2     1348.35     1296.21     22.40 o 
  13   4   2       38.76       27.04      8.53 o 
  14   4   2     2013.49     1965.40     32.02 o 
  15   4   2      557.24      547.00     21.21 o 
  16   4   2      325.15      326.34     22.29 o 
  17   4   2     1412.47     1426.08     49.78 o 
  18   4   2      281.69      308.91     22.26 o 
 -19   5   2      141.07      123.38     17.59 o 
 -18   5   2        6.88        8.38     13.11 o 
 -17   5   2       73.21       40.90     13.48 o 
 -16   5   2      131.35      108.92     12.97 o 
 -15   5   2        9.63       -0.54     10.31 o 
 -14   5   2       31.01       12.34      9.06 o 
 -13   5   2        4.06        4.16      7.84 o 
 -12   5   2      585.51      505.42     16.24 o 
 -11   5   2      140.85      193.02      9.93 o 
 -10   5   2     1515.36     1521.37     22.94 o 
  -9   5   2     1332.38     1278.34     18.47 o 
  -8   5   2      678.20      648.17     11.63 o 
  -7   5   2       39.62       84.91      4.63 o 
  -6   5   2      438.50      375.47      6.71 o 
  -5   5   2        7.93       49.50      2.93 o 
  -4   5   2     1857.54     2188.61     18.11 o 
  -3   5   2       34.13      127.80      4.63 o 
  -2   5   2     9241.58    10331.27     75.73 o 
  -1   5   2     1451.14     1483.95     14.87 o 
   0   5   2    46741.75    49015.72    313.48 o 
   1   5   2      158.59      219.43      4.90 o 
   2   5   2      855.64     1011.67     10.62 o 
   3   5   2       51.67       46.42      2.88 o 
   4   5   2      210.93      319.64      9.40 o 
   5   5   2        6.48       10.21      2.61 o 
   6   5   2       36.49      112.52      4.21 o 
   7   5   2     3132.43     2965.06     28.02 o 
   8   5   2     3286.19     2993.07     26.97 o 
   9   5   2      365.66      372.94     10.61 o 
  10   5   2     2004.98     1874.18     26.08 o 
  11   5   2     1807.70     1796.94     31.98 o 
  12   5   2     1121.82     1099.27     23.79 o 
  13   5   2     1268.98     1239.66     26.36 o 
  14   5   2        8.46       12.81      9.39 o 
  15   5   2        1.32       -0.59     10.68 o 
  16   5   2       48.71       51.84     14.66 o 
  17   5   2      363.42      328.63     21.86 o 
 -18   6   2      409.28      388.45     22.77 o 
 -17   6   2       77.02       77.69     14.23 o 
 -16   6   2     1124.11     1176.93     27.85 o 
 -15   6   2      359.50      337.40     16.43 o 
 -14   6   2     4570.62     4460.17     56.74 o 
 -13   6   2     1856.65     1850.11     31.58 o 
 -12   6   2      169.53      180.69     11.36 o 
 -11   6   2       17.77       21.26      7.11 o 
 -10   6   2     4830.81     4665.88     48.84 o 
  -9   6   2      829.78      801.81     16.10 o 
  -8   6   2     4924.36     4672.36     46.73 o 
  -7   6   2     1509.10     1527.55     19.11 o 
  -6   6   2     2473.22     2545.26     22.81 o 
  -5   6   2      335.79      374.84      6.71 o 
  -4   6   2      186.39      220.33      5.26 o 
  -3   6   2     2979.82     3223.59     26.96 o 
  -2   6   2     4123.49     3831.28     31.49 o 
  -1   6   2     3056.49     2908.37     23.20 o 
   0   6   2     4529.05     4872.73     35.62 o 
   1   6   2    17865.83    17811.28    118.00 o 
   2   6   2     1726.20     1833.34     15.93 o 
   3   6   2      126.87      200.22      4.98 o 
   4   6   2     8345.80     8622.71     55.04 o 
   5   6   2     2663.14     2647.17     21.72 o 
   6   6   2     7024.83     6823.12     48.88 o 
   7   6   2     2193.03     2136.63     24.14 o 
   8   6   2      984.61     1038.56     17.43 o 
   9   6   2      553.68      566.91     15.05 o 
  10   6   2     2489.77     2279.90     33.64 o 
  11   6   2     1774.10     1764.27     29.95 o 
  12   6   2     3617.95     3454.32     46.71 o 
  13   6   2      258.74      297.57     15.29 o 
  14   6   2      296.90      261.57     16.91 o 
  15   6   2     2047.77     2106.35     40.29 o 
  16   6   2      225.85      186.38     18.15 o 
  17   6   2      663.57      636.72     29.91 o 
 -18   7   2       51.06       61.48     17.44 o 
 -17   7   2      109.57      106.21     16.49 o 
 -16   7   2        4.39        2.42     12.83 o 
 -15   7   2      324.43      333.08     18.22 o 
 -14   7   2     1084.86     1075.49     27.20 o 
 -13   7   2      299.23      302.40     16.07 o 
 -12   7   2      514.88      468.86     16.78 o 
 -11   7   2        2.98       40.17      7.57 o 
 -10   7   2       71.75       64.07      7.96 o 
  -9   7   2     1198.25     1244.37     20.49 o 
  -8   7   2      364.05      384.86     14.29 o 
  -7   7   2       71.73       77.96      6.14 o 
  -6   7   2     1533.09     1512.11     19.38 o 
  -5   7   2     7893.17     8058.59     65.11 o 
  -4   7   2      573.98      478.46      8.59 o 
  -3   7   2     1139.39     1083.11     12.95 o 
  -2   7   2     7008.43     7411.23     59.97 o 
  -1   7   2      135.04      107.82      4.27 o 
   0   7   2       21.06       44.90      3.28 o 
   1   7   2       11.22       26.44      2.83 o 
   2   7   2       75.58       84.80      4.10 o 
   3   7   2     2685.88     2706.17     22.25 o 
   4   7   2     1909.04     1860.60     19.41 o 
   5   7   2       54.02       36.13      4.26 o 
   6   7   2      371.32      412.06     11.27 o 
   7   7   2      530.98      506.80     12.89 o 
   8   7   2      431.58      427.25     13.36 o 
   9   7   2     4583.53     4280.56     52.13 o 
  10   7   2       42.49       42.84      9.33 o 
  11   7   2      404.07      435.24     17.32 o 
  12   7   2      382.87      422.83     20.55 o 
  13   7   2       43.05       63.87     11.57 o 
  14   7   2      344.79      303.31     19.38 o 
  15   7   2       79.65       86.40     15.21 o 
  16   7   2        0.48      -10.16     13.42 o 
  17   7   2      178.90      190.51     33.82 o 
 -17   8   2      333.73      344.92     22.44 o 
 -16   8   2      725.10      735.46     32.70 o 
 -15   8   2      743.37      734.42     26.50 o 
 -14   8   2      496.20      479.79     20.12 o 
 -13   8   2     4106.42     4146.67     58.23 o 
 -12   8   2     1664.53     1632.13     31.79 o 
 -11   8   2       70.98       92.61     10.16 o 
 -10   8   2     5562.14     5391.70     71.39 o 
  -9   8   2     4416.79     4394.61     50.04 o 
  -8   8   2      541.80      538.93     13.99 o 
  -7   8   2      547.64      499.82     12.81 o 
  -6   8   2      313.32      337.08     10.38 o 
  -5   8   2      865.02      882.95     16.33 o 
  -4   8   2     5119.38     4993.67     51.45 o 
  -3   8   2      148.24      246.27      8.21 o 
  -2   8   2     2702.13     2965.46     31.11 o 
  -1   8   2      500.53      462.50      9.61 o 
   0   8   2     1856.89     1773.53     22.08 o 
   1   8   2      795.57      732.43     12.08 o 
   2   8   2     1560.69     1561.03     18.52 o 
   3   8   2        2.90       30.98      4.12 o 
   4   8   2     2861.76     2722.73     30.53 o 
   5   8   2     1292.31     1380.45     20.33 o 
   6   8   2      232.43      256.20     10.18 o 
   7   8   2      333.06      303.64     10.92 o 
   8   8   2     3169.99     3136.28     44.65 o 
   9   8   2     7095.93     6693.24     74.18 o 
  10   8   2      708.61      697.81     19.30 o 
  11   8   2     3693.33     3554.02     51.37 o 
  12   8   2        5.81       -8.94      8.94 o 
  13   8   2        7.77       -8.49     11.03 o 
  14   8   2      206.76      249.87     18.75 o 
  15   8   2     1025.62     1026.82     32.79 o 
  16   8   2     1962.61     2176.05     48.11 o 
 -17   9   2      234.59      247.61     21.19 o 
 -16   9   2      943.50     1032.17     32.30 o 
 -15   9   2     2482.35     2589.49     61.33 o 
 -14   9   2     1940.51     1880.18     40.33 o 
 -13   9   2     5448.66     5266.18     69.74 o 
 -12   9   2      330.41      341.93     22.17 o 
 -11   9   2     1527.28     1409.50     27.55 o 
 -10   9   2       27.82       37.03      8.42 o 
  -9   9   2      119.35      114.29      9.67 o 
  -8   9   2     1903.80     1818.78     28.16 o 
  -7   9   2    12467.02    12142.80    113.02 o 
  -6   9   2       77.57      119.99      8.66 o 
  -5   9   2     1534.42     1403.95     23.74 o 
  -4   9   2     5211.87     4996.77     52.42 o 
  -3   9   2      115.82       84.53      6.59 o 
  -2   9   2      488.83      525.18     12.41 o 
  -1   9   2     8093.73     8030.49     76.98 o 
   0   9   2     5992.59     6022.23     60.00 o 
   1   9   2     2106.12     2040.47     26.95 o 
   2   9   2     7436.73     7258.38     65.51 o 
   3   9   2     4458.55     4092.38     44.59 o 
   4   9   2        0.77        8.27      5.81 o 
   5   9   2     2522.74     2599.14     33.26 o 
   6   9   2      189.34      185.50      9.81 o 
   7   9   2     3328.36     3144.76     38.84 o 
   8   9   2      619.75      581.99     17.61 o 
   9   9   2     1158.56     1191.58     28.51 o 
  10   9   2      120.32      148.54     13.58 o 
  11   9   2     2420.52     2283.27     39.45 o 
  12   9   2       51.94       42.85     12.58 o 
  13   9   2       23.02       24.43     12.91 o 
  14   9   2     2232.42     2212.43     61.46 o 
  15   9   2      511.92      545.93     30.76 o 
  16   9   2     1065.09     1067.44     54.20 o 
 -16  10   2      453.57      457.08     38.73 o 
 -15  10   2      497.91      481.11     26.27 o 
 -14  10   2     1496.01     1527.99     41.39 o 
 -13  10   2     2873.90     2913.54     56.80 o 
 -12  10   2     3912.27     3849.77     60.80 o 
 -11  10   2      819.36      811.79     23.74 o 
 -10  10   2     1632.62     1557.65     31.15 o 
  -9  10   2      862.60      914.96     20.74 o 
  -8  10   2      981.72      957.92     20.54 o 
  -7  10   2        6.25       17.68      7.17 o 
  -6  10   2     3923.98     3862.61     50.32 o 
  -5  10   2      668.05      597.44     17.08 o 
  -4  10   2      271.48      271.26     11.53 o 
  -3  10   2       36.81       50.49      7.28 o 
  -2  10   2      913.90      993.77     19.67 o 
  -1  10   2     1389.61     1459.62     22.70 o 
   0  10   2      786.41      728.34     17.09 o 
   1  10   2     1789.69     1748.53     25.14 o 
   2  10   2      434.59      498.46     14.43 o 
   3  10   2       66.12       72.16      8.57 o 
   4  10   2     1109.29     1133.60     21.46 o 
   5  10   2      861.80      838.29     17.97 o 
   6  10   2      865.24      785.31     17.89 o 
   7  10   2     1186.74     1148.51     22.21 o 
   8  10   2     1631.72     1576.56     28.52 o 
   9  10   2      331.63      296.83     15.09 o 
  10  10   2      787.35      694.97     23.29 o 
  11  10   2        6.04      -11.41     11.43 o 
  12  10   2       17.90       11.91     13.18 o 
  13  10   2     3660.92     3587.18     66.96 o 
  14  10   2       64.11       33.27     16.76 o 
  15  10   2      204.29      204.19     21.59 o 
 -15  11   2      108.36      111.33     18.87 o 
 -14  11   2       99.92      127.66     18.80 o 
 -13  11   2      811.53      798.90     30.61 o 
 -12  11   2      141.90      190.17     18.29 o 
 -11  11   2     1822.80     1934.07     37.36 o 
 -10  11   2        0.65       -3.85      8.37 o 
  -9  11   2       82.87       89.03     10.44 o 
  -8  11   2        5.59        2.09      7.71 o 
  -7  11   2      695.99      696.04     17.95 o 
  -6  11   2      527.67      551.92     16.08 o 
  -5  11   2     3009.05     2910.96     43.33 o 
  -4  11   2      276.22      304.61     13.62 o 
  -3  11   2     1986.06     1953.10     30.29 o 
  -2  11   2      113.67       85.01      9.11 o 
  -1  11   2        2.11       11.58      6.25 o 
   0  11   2      285.22      269.89     11.83 o 
   1  11   2      845.97      891.36     19.47 o 
   2  11   2       20.28       26.76      8.35 o 
   3  11   2     3388.74     3250.13     45.42 o 
   4  11   2      206.09      186.40     14.11 o 
   5  11   2        8.71        0.94      7.04 o 
   6  11   2        7.92        4.13      7.13 o 
   7  11   2       88.05      102.33      9.79 o 
   8  11   2       61.67       86.08     10.93 o 
   9  11   2      815.35      829.01     23.18 o 
  10  11   2       39.44       43.40     13.68 o 
  11  11   2       31.47       42.45     13.93 o 
  12  11   2      821.90      840.42     31.52 o 
  13  11   2      566.79      601.80     28.95 o 
  14  11   2        9.63      -10.35     14.93 o 
 -14  12   2      376.55      371.04     24.86 o 
 -13  12   2      562.96      566.94     27.92 o 
 -12  12   2     2603.73     2628.63     65.20 o 
 -11  12   2        3.32       -8.92     11.37 o 
 -10  12   2        3.85        9.20     10.41 o 
  -9  12   2      556.42      569.91     19.47 o 
  -8  12   2      601.49      578.36     20.12 o 
  -7  12   2      593.51      570.55     19.60 o 
  -6  12   2     1436.39     1385.82     27.37 o 
  -5  12   2      159.23      185.18     12.65 o 
  -4  12   2      535.86      496.29     20.89 o 
  -3  12   2     1201.15     1145.32     25.13 o 
  -2  12   2      370.42      371.53     16.39 o 
  -1  12   2      484.65      475.99     15.56 o 
   0  12   2      661.50      673.97     18.23 o 
   1  12   2     1278.07     1262.22     28.20 o 
   2  12   2     3591.07     3419.81     52.97 o 
   3  12   2     2064.94     2014.35     37.74 o 
   4  12   2     6938.45     7011.81     89.57 o 
   5  12   2      342.97      300.61     14.65 o 
   6  12   2        3.00       11.24      8.60 o 
   7  12   2      273.67      321.76     17.04 o 
   8  12   2      724.73      675.95     26.35 o 
   9  12   2      222.25      222.47     16.86 o 
  10  12   2     1485.46     1583.79     40.21 o 
  11  12   2        3.17      -11.53     13.14 o 
  12  12   2        3.67       -3.52     13.94 o 
  13  12   2     1220.94     1292.72     47.55 o 
 -13  13   2      137.27      136.49     19.53 o 
 -12  13   2       82.19      117.85     20.38 o 
 -11  13   2     1939.88     1854.74     50.89 o 
 -10  13   2       13.58       -0.65     12.03 o 
  -9  13   2     1769.33     1881.56     40.42 o 
  -8  13   2       19.34       12.50     10.97 o 
  -7  13   2      139.93      148.89     13.23 o 
  -6  13   2        2.58       17.83      9.40 o 
  -5  13   2     3268.36     3207.14     52.00 o 
  -4  13   2     2019.92     1901.79     34.87 o 
  -3  13   2      472.33      418.11     18.70 o 
  -2  13   2      105.60      112.97     12.21 o 
  -1  13   2      403.40      419.23     18.28 o 
   0  13   2     5224.17     4951.59     76.20 o 
   1  13   2     2565.38     2628.91     57.42 o 
   2  13   2      221.02      277.04     18.05 o 
   3  13   2      303.85      372.59     19.27 o 
   4  13   2      491.32      499.68     22.06 o 
   5  13   2      241.56      230.07     15.63 o 
   6  13   2       30.41       45.96     11.86 o 
   7  13   2     2480.67     2459.16     53.61 o 
   8  13   2      651.54      688.70     27.98 o 
   9  13   2        3.13       -0.52     12.47 o 
  10  13   2        6.72      -13.68     14.20 o 
  11  13   2        8.06      -15.23     15.23 o 
  12  13   2      676.85      688.42     35.25 o 
 -12  14   2      428.56      445.49     33.00 o 
 -11  14   2        2.29       -5.42     15.49 o 
 -10  14   2      386.83      362.85     23.92 o 
  -9  14   2      418.92      397.78     23.45 o 
  -8  14   2     1867.25     1816.83     48.31 o 
  -7  14   2       93.18      114.94     15.60 o 
  -6  14   2      691.29      681.84     27.07 o 
  -5  14   2       62.66       59.21     15.74 o 
  -4  14   2      621.53      655.10     46.58 o 
  -3  14   2     1923.17     1955.43     43.13 o 
  -2  14   2        8.89       -2.42     10.02 o 
  -1  14   2       23.21       22.76     13.59 o 
   0  14   2     1226.44     1233.15     36.54 o 
   1  14   2     1027.99     1067.84     35.73 o 
   2  14   2     2535.78     2512.51     49.83 o 
   3  14   2     3715.01     3796.17     75.04 o 
   4  14   2     3235.78     3120.18     67.08 o 
   5  14   2     1223.76     1281.93     36.74 o 
   6  14   2      119.56      106.08     21.89 o 
   7  14   2      174.47      211.28     21.51 o 
   8  14   2       52.16       63.27     15.29 o 
   9  14   2      252.50      263.04     21.28 o 
  10  14   2     1387.70     1425.85     41.00 o 
  11  14   2        3.74       33.84     17.76 o 
 -10  15   2       89.38       60.11     16.63 o 
  -9  15   2     1532.40     1588.97     42.77 o 
  -8  15   2       25.53       26.77     14.41 o 
  -7  15   2      600.36      682.12     33.13 o 
  -6  15   2      145.48      132.31     19.44 o 
  -5  15   2       63.00       25.92     17.31 o 
  -4  15   2      378.29      324.51     31.98 o 
  -3  15   2     2077.58     1984.32     58.56 o 
  -2  15   2        0.10        0.60     17.22 o 
  -1  15   2      837.24      834.53     46.70 o 
   0  15   2     1554.36     1482.38     67.17 o 
   1  15   2       90.09      106.09     24.12 o 
   2  15   2      908.60      967.19     46.52 o 
   3  15   2       33.23       13.47     16.11 o 
   4  15   2      764.38      684.27     36.77 o 
   5  15   2     2647.12     2636.63     62.21 o 
   6  15   2        1.98       18.68     15.29 o 
   7  15   2     1417.30     1468.07     46.29 o 
   8  15   2       66.93       43.62     17.30 o 
   9  15   2       28.81       34.25     18.31 o 
  -8  16   2      490.00      475.94     30.67 o 
  -7  16   2      609.14      572.63     48.02 o 
  -6  16   2      265.96      264.80     24.48 o 
  -5  16   2      100.50       88.80     22.19 o 
  -4  16   2      489.83      478.37     35.08 o 
  -3  16   2     1898.92     1810.53     76.82 o 
  -2  16   2      531.23      539.93     57.89 o 
  -1  16   2      248.88      191.91     29.12 o 
   0  16   2     2085.44     2123.08    149.93 o 
   1  16   2      598.79      710.68     46.44 o 
   2  16   2      393.15      399.66     37.52 o 
   3  16   2      644.37      670.60     38.81 o 
   4  16   2        3.89       -0.34     17.21 o 
   5  16   2       60.76       75.32     18.82 o 
   6  16   2     2148.31     2294.03     60.18 o 
   7  16   2      251.91      254.82     36.64 o 
  -5  17   2      259.99      219.35     24.02 o 
  -4  17   2      163.59      158.72     36.00 o 
  -3  17   2     1960.21     2094.57     78.95 o 
  -2  17   2     1117.19     1114.98     57.45 o 
  -1  17   2        3.58       -1.48     20.47 o 
   0  17   2        0.36       30.80     22.49 o 
   1  17   2      358.27      462.12     41.20 o 
   2  17   2      260.79      258.83     34.07 o 
   3  17   2       64.97      107.98     40.82 o 
   4  17   2      111.27      148.97     25.16 o 
 -20   1   3      553.21      564.33     43.34 o 
 -19   1   3       54.39       72.20     15.64 o 
 -18   1   3        6.68       16.57     12.58 o 
 -17   1   3      353.89      382.77     18.30 o 
 -16   1   3      288.78      284.81     15.79 o 
 -15   1   3       14.89       20.89      9.20 o 
 -14   1   3     7569.25     7801.92     77.21 o 
 -13   1   3      468.52      504.73     13.86 o 
 -12   1   3     2625.92     2710.28     35.49 o 
 -11   1   3     5357.36     5279.08     46.22 o 
 -10   1   3      580.81      537.12      9.24 o 
  -9   1   3     5964.10     5586.27     36.44 o 
  -8   1   3     5021.58     5320.51     34.30 o 
  -7   1   3    14249.96    15341.41     83.43 o 
  -6   1   3      207.36      186.92      3.82 o 
  -5   1   3     4446.16     5245.53     32.82 o 
  -4   1   3    19431.84    20649.54    120.24 o 
  -3   1   3    15800.45    16941.35    101.76 o 
  -2   1   3    18699.53    20361.24    129.16 o 
  -1   1   3      165.65      120.47      4.85 o 
   0   1   3     4954.76     5051.97     37.33 o 
   1   1   3     2356.37     1958.99     15.02 o 
   2   1   3     2291.46     2937.20     21.03 o 
   3   1   3     2698.05     2586.07     17.58 o 
   4   1   3    10217.62     9420.27     54.07 o 
   5   1   3      336.20      426.68      7.01 o 
   6   1   3     1491.92     1380.14     11.09 o 
   7   1   3    15457.23    16049.24     87.60 o 
   8   1   3     2115.28     2178.38     19.81 o 
   9   1   3      649.18      591.99     11.55 o 
  10   1   3     9070.04     8688.20     66.21 o 
  11   1   3      692.06      683.73     13.81 o 
  12   1   3      336.35      323.87     10.74 o 
  13   1   3     2517.62     2396.68     30.04 o 
  14   1   3       34.03       45.13      8.20 o 
  15   1   3      284.05      268.42     13.11 o 
  16   1   3      834.13      856.56     22.77 o 
  17   1   3      859.02      880.22     27.83 o 
  18   1   3      367.82      393.90     25.33 o 
 -20   2   3     1428.55     1516.15     49.58 o 
 -19   2   3       48.46       65.11     17.17 o 
 -18   2   3      770.50      752.48     28.27 o 
 -17   2   3      271.70      277.53     16.59 o 
 -16   2   3      315.16      298.25     21.23 o 
 -15   2   3      465.32      426.16     19.54 o 
 -14   2   3     1703.04     1672.55     27.54 o 
 -13   2   3     4550.02     4368.67     44.88 o 
 -12   2   3     1057.50     1204.38     18.53 o 
 -11   2   3     3427.56     3568.77     36.65 o 
 -10   2   3     1623.41     1589.43     16.95 o 
  -9   2   3     2637.49     2566.86     20.34 o 
  -8   2   3     2227.20     2482.55     18.12 o 
  -7   2   3     1204.29     1368.48     11.44 o 
  -6   2   3     2463.29     2735.14     19.09 o 
  -5   2   3     1758.14     1518.57     13.53 o 
  -4   2   3       31.92      103.99      3.35 o 
  -3   2   3      886.46     1171.40     10.62 o 
  -2   2   3      264.37      529.11      5.96 o 
  -1   2   3      770.63      883.41      9.08 o 
   0   2   3     3152.24     3622.71     30.07 o 
   1   2   3    11028.59    12223.86     90.06 o 
   2   2   3       21.77       14.32      2.18 o 
   3   2   3     4080.81     4396.56     29.60 o 
   4   2   3     2079.00     2136.00     15.75 o 
   5   2   3     3821.29     3743.67     25.58 o 
   6   2   3      857.60      805.47      8.36 o 
   7   2   3      385.88      436.05      6.53 o 
   8   2   3       41.29       44.59      4.13 o 
   9   2   3      287.29      340.17      9.74 o 
  10   2   3     7752.06     7040.40     55.62 o 
  11   2   3      882.36      894.53     15.10 o 
  12   2   3     6082.34     5946.41     52.15 o 
  13   2   3     1405.62     1403.44     20.39 o 
  14   2   3      326.20      345.12     12.26 o 
  15   2   3     2599.99     2598.57     41.81 o 
  16   2   3       10.31        0.89     11.32 o 
  17   2   3      703.39      762.06     26.55 o 
  18   2   3       73.59       63.09     16.27 o 
 -19   3   3        2.95        8.02     13.60 o 
 -18   3   3     1905.70     1911.80     41.82 o 
 -17   3   3      148.84      121.72     14.81 o 
 -16   3   3      299.93      317.95     18.01 o 
 -15   3   3        5.07        8.64      9.32 o 
 -14   3   3       13.66        7.84      7.62 o 
 -13   3   3      380.24      409.99     17.24 o 
 -12   3   3    13159.91    12416.64    103.70 o 
 -11   3   3      423.80      487.65     12.42 o 
 -10   3   3     6272.58     6205.84     50.92 o 
  -9   3   3     2366.07     2390.30     20.07 o 
  -8   3   3     2984.68     3355.18     25.55 o 
  -7   3   3     5405.05     5540.84     35.85 o 
  -6   3   3    13451.77    13462.97     79.50 o 
  -5   3   3     6760.94     7357.59     46.26 o 
  -4   3   3     1043.87     1199.74     11.20 o 
  -3   3   3     2022.28     1747.06     14.53 o 
  -2   3   3    22457.97    24382.16    163.52 o 
  -1   3   3    23142.79    25738.97    186.71 o 
   0   3   3     8891.06     8752.42     81.02 o 
   1   3   3      390.64      327.11     11.57 o 
   2   3   3    25182.61    24288.35    177.24 o 
   3   3   3     3443.64     3562.02     26.05 o 
   4   3   3     2530.60     2765.30     20.02 o 
   5   3   3     7822.62     8028.49     48.26 o 
   6   3   3     2407.87     2642.97     18.49 o 
   7   3   3      935.77      958.08     10.19 o 
   8   3   3     5999.75     5566.57     40.88 o 
   9   3   3     1026.10     1116.10     15.36 o 
  10   3   3      272.09      249.01      8.57 o 
  11   3   3     3118.22     2936.16     29.68 o 
  12   3   3        4.84        6.01      5.97 o 
  13   3   3      380.29      433.68     13.26 o 
  14   3   3      957.63     1029.55     23.40 o 
  15   3   3      277.15      272.15     16.73 o 
  16   3   3       97.47       98.44     15.31 o 
  17   3   3     4212.50     4553.85     72.56 o 
 -19   4   3       16.49       -0.52     13.27 o 
 -18   4   3      102.18       95.11     15.60 o 
 -17   4   3       12.78        4.26     11.91 o 
 -16   4   3        5.94       -8.42     10.09 o 
 -15   4   3     1082.87      978.74     23.73 o 
 -14   4   3      119.65      112.13     11.14 o 
 -13   4   3      749.46      749.31     17.27 o 
 -12   4   3      758.04      758.46     16.02 o 
 -11   4   3      677.51      662.64     14.23 o 
 -10   4   3     1488.73     1426.68     25.23 o 
  -9   4   3     3030.13     2968.75     30.10 o 
  -8   4   3     1654.81     1646.34     16.25 o 
  -7   4   3     5660.57     6279.60     40.71 o 
  -6   4   3      914.84      929.79     10.14 o 
  -5   4   3     2327.69     2670.05     20.36 o 
  -4   4   3       77.48       31.74      2.49 o 
  -3   4   3     2358.58     2775.41     21.39 o 
  -2   4   3    22882.87    23864.10    160.33 o 
  -1   4   3       29.64       90.55      3.75 o 
   0   4   3    29024.47    32078.21    232.08 o 
   1   4   3     8771.26     9654.52     75.84 o 
   2   4   3     2782.85     2439.44     22.43 o 
   3   4   3     7194.69     6933.29     43.44 o 
   4   4   3       60.00       84.94      3.46 o 
   5   4   3     2348.79     2446.69     19.58 o 
   6   4   3       25.57       50.18      6.40 o 
   7   4   3     2005.73     1893.01     19.34 o 
   8   4   3     1327.87     1251.49     14.43 o 
   9   4   3       55.13       69.69      6.22 o 
  10   4   3      681.75      741.53     13.62 o 
  11   4   3      359.38      348.22     10.15 o 
  12   4   3       98.98      100.56      8.90 o 
  13   4   3      267.13      249.38     13.03 o 
  14   4   3      548.97      530.29     18.99 o 
  15   4   3       95.42       72.24     14.14 o 
  16   4   3       73.68       78.15     15.42 o 
  17   4   3      503.31      458.37     24.40 o 
 -19   5   3      112.21       95.37     20.25 o 
 -18   5   3      413.60      502.61     23.83 o 
 -17   5   3       11.91        2.63     12.22 o 
 -16   5   3     2221.12     2203.66     39.84 o 
 -15   5   3       12.73       11.68      9.31 o 
 -14   5   3      959.42     1009.23     23.46 o 
 -13   5   3        1.03        1.24      7.94 o 
 -12   5   3       53.52       63.96      8.25 o 
 -11   5   3      442.28      443.05     13.23 o 
 -10   5   3    18052.32    17470.13    146.95 o 
  -9   5   3     2711.02     2611.77     28.79 o 
  -8   5   3    25161.57    24840.46    177.69 o 
  -7   5   3     8805.78     9148.23     65.53 o 
  -6   5   3     6993.06     7080.78     47.16 o 
  -5   5   3     1319.29     1558.67     14.04 o 
  -4   5   3     4036.11     4308.97     29.92 o 
  -3   5   3    23697.13    25282.38    164.44 o 
  -2   5   3    13227.43    14679.33     97.34 o 
  -1   5   3       42.33      172.88      5.29 o 
   0   5   3     8645.25     8717.59     64.15 o 
   1   5   3     4212.14     3915.51     32.98 o 
   2   5   3    11806.19    12585.22     84.38 o 
   3   5   3     1245.28     1103.27     10.21 o 
   4   5   3     3387.42     3427.31     25.30 o 
   5   5   3     6108.53     5749.40     38.30 o 
   6   5   3    12345.66    11659.26     82.16 o 
   7   5   3     5171.81     5023.60     41.49 o 
   8   5   3     2134.45     2219.28     23.38 o 
   9   5   3     1895.36     1750.34     22.19 o 
  10   5   3       86.21       70.56      7.78 o 
  11   5   3     2013.70     1886.87     31.09 o 
  12   5   3     2439.55     2373.92     36.83 o 
  13   5   3        8.66       14.92      9.14 o 
  14   5   3      143.92      155.03     14.34 o 
  15   5   3      456.20      469.95     20.68 o 
  16   5   3      663.35      768.53     28.36 o 
  17   5   3       72.61       33.46     15.51 o 
 -19   6   3      748.33      776.01     36.59 o 
 -18   6   3        1.57       12.25     13.34 o 
 -17   6   3     1135.19     1160.00     30.29 o 
 -16   6   3       85.73      114.41     13.23 o 
 -15   6   3       20.52       27.15     10.09 o 
 -14   6   3      121.55      106.51     11.76 o 
 -13   6   3       49.39       55.32      9.26 o 
 -12   6   3        6.56        7.43      6.89 o 
 -11   6   3     1340.75     1317.31     22.19 o 
 -10   6   3      796.52      681.44     15.78 o 
  -9   6   3      383.62      343.24     11.10 o 
  -8   6   3      489.42      487.36     12.32 o 
  -7   6   3      417.33      432.49     10.04 o 
  -6   6   3     9476.27     9869.18     75.27 o 
  -5   6   3     4330.67     4537.20     31.50 o 
  -4   6   3      187.07      183.10      4.78 o 
  -3   6   3      402.89      519.83      7.77 o 
  -2   6   3      104.17      162.93      4.86 o 
  -1   6   3       18.54       48.75      3.25 o 
   0   6   3     4774.00     5293.20     41.55 o 
   1   6   3     2031.78     1926.57     17.68 o 
   2   6   3      376.34      492.97      6.97 o 
   3   6   3     1857.70     1759.03     15.05 o 
   4   6   3     2664.12     2538.59     19.79 o 
   5   6   3      490.75      512.01      7.93 o 
   6   6   3       14.13       25.79      4.31 o 
   7   6   3     1509.99     1515.11     17.81 o 
   8   6   3      942.63     1027.71     18.45 o 
   9   6   3      741.01      786.14     18.71 o 
  10   6   3      798.83      697.40     18.35 o 
  11   6   3      322.92      316.84     14.39 o 
  12   6   3      560.19      531.80     18.02 o 
  13   6   3        5.09        2.33      9.02 o 
  14   6   3      164.26      149.72     14.76 o 
  15   6   3        2.38       10.88     11.93 o 
  16   6   3      368.89      352.62     21.86 o 
  17   6   3       40.02       41.39     18.43 o 
 -18   7   3      762.53      766.61     32.24 o 
 -17   7   3      275.14      229.53     18.95 o 
 -16   7   3     3352.54     3479.23     55.04 o 
 -15   7   3       54.72      106.16     14.76 o 
 -14   7   3     2873.86     2843.40     45.99 o 
 -13   7   3      899.16      864.83     20.79 o 
 -12   7   3      633.87      566.95     15.87 o 
 -11   7   3      217.74      211.24     10.67 o 
 -10   7   3    12544.58    12188.25    107.73 o 
  -9   7   3       50.20       92.38      7.74 o 
  -8   7   3     8048.62     8101.66     70.38 o 
  -7   7   3     1855.86     1867.24     22.95 o 
  -6   7   3      164.01      187.43      7.11 o 
  -5   7   3      816.45      962.89     13.93 o 
  -4   7   3     3435.81     3217.78     26.97 o 
  -3   7   3       37.57      116.15      4.70 o 
  -2   7   3    17839.55    17766.30    126.06 o 
  -1   7   3     1368.98     1520.56     14.81 o 
   0   7   3     4190.72     4059.98     31.06 o 
   1   7   3     1312.63     1293.35     13.11 o 
   2   7   3     1238.79     1198.47     13.76 o 
   3   7   3     4212.75     4047.24     31.61 o 
   4   7   3     4121.02     4106.27     30.83 o 
   5   7   3     1165.77     1061.26     14.51 o 
   6   7   3     3390.69     3138.02     33.58 o 
   7   7   3      459.38      420.80     12.74 o 
   8   7   3     1507.94     1433.85     25.35 o 
   9   7   3     7360.05     6937.91     80.18 o 
  10   7   3     1240.78     1184.63     25.94 o 
  11   7   3     1309.39     1260.72     27.82 o 
  12   7   3      553.22      596.71     20.54 o 
  13   7   3      441.34      426.87     20.85 o 
  14   7   3      267.96      253.05     18.75 o 
  15   7   3     2108.56     2161.59     45.85 o 
  16   7   3     1644.25     1700.43     41.72 o 
 -18   8   3        2.36       11.25     16.31 o 
 -17   8   3       14.35       23.24     13.90 o 
 -16   8   3       41.52       22.13     13.54 o 
 -15   8   3      128.55      131.95     14.63 o 
 -14   8   3      134.28      143.51     15.57 o 
 -13   8   3     3034.54     2967.45     46.57 o 
 -12   8   3      119.42       99.16     10.45 o 
 -11   8   3      280.44      255.24     12.57 o 
 -10   8   3     3297.09     3107.86     40.08 o 
  -9   8   3       44.87       57.15      8.31 o 
  -8   8   3     4125.72     3864.98     42.15 o 
  -7   8   3      980.47     1084.84     18.40 o 
  -6   8   3     4443.71     4359.46     44.34 o 
  -5   8   3      685.76      655.94     14.04 o 
  -4   8   3     2679.56     2723.29     31.97 o 
  -3   8   3     1865.72     1772.76     23.53 o 
  -2   8   3      519.16      745.60     13.30 o 
  -1   8   3      381.51      500.64      9.85 o 
   0   8   3     4905.34     4977.15     39.21 o 
   1   8   3     3376.04     3202.82     28.02 o 
   2   8   3     8463.17     8343.53     66.20 o 
   3   8   3     2842.63     2760.43     24.31 o 
   4   8   3       25.55       42.75      4.54 o 
   5   8   3     1190.98     1078.68     16.97 o 
   6   8   3      949.57     1030.01     18.25 o 
   7   8   3      544.31      575.84     15.22 o 
   8   8   3        2.12        3.59      7.26 o 
   9   8   3     3111.60     2929.86     43.39 o 
  10   8   3      108.94      134.46     11.98 o 
  11   8   3     2544.58     2473.09     41.14 o 
  12   8   3       25.47       13.10     11.62 o 
  13   8   3      193.83      190.14     16.95 o 
  14   8   3     1866.64     1864.71     41.79 o 
  15   8   3      147.24      142.49     18.18 o 
  16   8   3        0.63        9.65     16.12 o 
 -17   9   3      104.26      108.69     18.92 o 
 -16   9   3      647.38      627.22     26.64 o 
 -15   9   3       44.80       53.92     14.19 o 
 -14   9   3      635.93      608.91     22.29 o 
 -13   9   3      565.47      565.17     20.92 o 
 -12   9   3     3320.67     3254.43     46.07 o 
 -11   9   3      266.11      293.47     14.38 o 
 -10   9   3      765.36      805.84     20.81 o 
  -9   9   3      332.46      359.86     13.60 o 
  -8   9   3      859.92      822.82     18.52 o 
  -7   9   3       58.29       72.19      8.25 o 
  -6   9   3     5932.40     5561.66     58.41 o 
  -5   9   3      190.69      189.34     10.09 o 
  -4   9   3     4156.53     3966.77     46.47 o 
  -3   9   3      303.68      300.01     10.82 o 
  -2   9   3     2720.18     2669.83     33.34 o 
  -1   9   3       46.97       51.44      6.04 o 
   0   9   3     3535.08     3506.91     41.90 o 
   1   9   3      755.91      790.41     14.95 o 
   2   9   3     1085.13      998.86     15.49 o 
   3   9   3       22.06       26.71      5.86 o 
   4   9   3     1574.97     1560.59     23.64 o 
   5   9   3       56.17       70.81      7.59 o 
   6   9   3     2178.37     2290.95     29.71 o 
   7   9   3      480.01      431.40     13.90 o 
   8   9   3     5931.47     5830.67     62.91 o 
   9   9   3     1623.45     1498.38     29.52 o 
  10   9   3     1120.95     1082.34     25.77 o 
  11   9   3       56.49       56.22     11.19 o 
  12   9   3        6.82        6.07     11.38 o 
  13   9   3      201.42      197.24     21.52 o 
  14   9   3      304.86      276.13     20.27 o 
  15   9   3        4.76       -2.18     14.28 o 
 -16  10   3      279.75      335.15     29.50 o 
 -15  10   3      584.43      590.31     29.05 o 
 -14  10   3       34.98       22.66     14.97 o 
 -13  10   3     1292.28     1264.14     33.07 o 
 -12  10   3      144.47      145.35     13.84 o 
 -11  10   3      487.30      415.39     18.19 o 
 -10  10   3      330.48      333.77     21.20 o 
  -9  10   3     1311.64     1219.26     23.70 o 
  -8  10   3        9.41       24.57      7.74 o 
  -7  10   3      647.68      628.13     16.57 o 
  -6  10   3      551.47      536.79     14.90 o 
  -5  10   3      144.69      144.72      9.76 o 
  -4  10   3      644.53      578.26     17.64 o 
  -3  10   3     6175.15     6130.18     71.72 o 
  -2  10   3      170.41      230.40     11.20 o 
  -1  10   3      486.20      415.12     12.29 o 
   0  10   3      248.11      278.16     10.45 o 
   1  10   3       41.74       64.00      6.27 o 
   2  10   3       41.23       43.22      6.75 o 
   3  10   3     6470.10     6115.70     72.20 o 
   4  10   3      941.18      905.26     19.33 o 
   5  10   3        8.25       -4.19      6.37 o 
   6  10   3     7386.74     7018.10     76.41 o 
   7  10   3      123.37      118.44     10.32 o 
   8  10   3     1704.99     1620.36     29.11 o 
   9  10   3        1.15       -8.70      8.70 o 
  10  10   3     1309.27     1209.21     33.98 o 
  11  10   3      156.36      160.02     17.14 o 
  12  10   3      132.80      110.62     17.19 o 
  13  10   3      487.37      517.24     27.37 o 
  14  10   3      889.09      888.25     55.46 o 
 -15  11   3       94.83      105.75     18.75 o 
 -14  11   3     3804.67     3968.36     71.48 o 
 -13  11   3     1939.42     2089.67     53.82 o 
 -12  11   3     4332.64     4202.00     65.81 o 
 -11  11   3      664.02      582.51     25.81 o 
 -10  11   3        8.96       10.18      8.78 o 
  -9  11   3      623.80      602.40     21.36 o 
  -8  11   3     3410.57     3370.80     45.56 o 
  -7  11   3       81.68       82.01      9.30 o 
  -6  11   3     1777.73     1784.77     28.10 o 
  -5  11   3      314.61      312.81     14.33 o 
  -4  11   3      619.11      643.90     18.69 o 
  -3  11   3      521.23      496.98     16.33 o 
  -2  11   3     2575.82     2662.42     36.43 o 
  -1  11   3     1436.43     1360.59     23.96 o 
   0  11   3     1025.92      959.17     20.50 o 
   1  11   3     1659.08     1651.45     27.25 o 
   2  11   3      448.72      428.27     16.70 o 
   3  11   3     1374.56     1363.16     26.51 o 
   4  11   3     2565.69     2512.80     39.06 o 
   5  11   3     3915.97     3794.48     49.21 o 
   6  11   3     1991.78     1957.05     31.82 o 
   7  11   3     2973.51     2805.19     44.09 o 
   8  11   3      391.65      413.66     19.62 o 
   9  11   3      285.71      307.79     19.92 o 
  10  11   3        9.44       14.02     12.64 o 
  11  11   3       10.63       13.88     13.58 o 
  12  11   3     1228.88     1189.09     37.50 o 
  13  11   3     2790.24     2861.74     60.03 o 
 -14  12   3      257.54      261.69     22.62 o 
 -13  12   3      340.90      321.95     40.66 o 
 -12  12   3       80.33       89.30     16.17 o 
 -11  12   3     1414.77     1426.91     34.84 o 
 -10  12   3      257.63      293.85     15.61 o 
  -9  12   3      366.97      386.27     18.51 o 
  -8  12   3     1043.47     1002.57     25.65 o 
  -7  12   3      719.05      642.38     20.49 o 
  -6  12   3      486.58      531.46     26.37 o 
  -5  12   3     1653.52     1666.08     31.79 o 
  -4  12   3      504.89      522.11     17.92 o 
  -3  12   3      549.13      501.85     17.35 o 
  -2  12   3     1191.42     1204.78     23.60 o 
  -1  12   3       56.42       74.25     10.95 o 
   0  12   3      933.65      887.48     29.40 o 
   1  12   3     3360.49     3342.25     57.88 o 
   2  12   3      371.96      374.48     21.30 o 
   3  12   3      136.07      145.77     13.85 o 
   4  12   3     2439.94     2340.39     44.45 o 
   5  12   3      116.96      120.09     11.25 o 
   6  12   3        1.05       17.55      9.51 o 
   7  12   3     1680.54     1657.99     34.88 o 
   8  12   3        0.83       17.93     11.94 o 
   9  12   3       76.40       46.46     13.36 o 
  10  12   3      461.72      401.23     23.45 o 
  11  12   3        3.79       20.87     14.84 o 
  12  12   3      104.77      103.53     18.71 o 
 -13  13   3      541.61      571.32     28.47 o 
 -12  13   3     2010.64     2084.41     94.36 o 
 -11  13   3       67.11       34.68     19.66 o 
 -10  13   3     1060.77     1040.08     33.44 o 
  -9  13   3     1281.80     1246.99     35.47 o 
  -8  13   3      261.26      241.40     19.45 o 
  -7  13   3     1394.70     1338.92     29.70 o 
  -6  13   3      574.08      589.25     21.12 o 
  -5  13   3      557.15      597.42     21.32 o 
  -4  13   3      451.56      437.28     17.43 o 
  -3  13   3     2945.53     2915.81     70.15 o 
  -2  13   3       10.69       -2.17      8.83 o 
  -1  13   3     1329.26     1290.06     32.34 o 
   0  13   3      872.58      796.85     35.23 o 
   1  13   3        5.30       10.29     11.56 o 
   2  13   3     3269.30     3195.30     56.47 o 
   3  13   3      314.16      344.72     18.71 o 
   4  13   3     4611.74     4728.98     94.68 o 
   5  13   3      737.46      740.32     25.91 o 
   6  13   3       51.74       77.27     15.07 o 
   7  13   3     1076.30     1123.57     33.59 o 
   8  13   3      221.44      208.78     20.88 o 
   9  13   3      322.07      344.77     23.03 o 
  10  13   3     1136.39     1060.63     46.82 o 
  11  13   3        2.00        8.55     16.95 o 
 -12  14   3      787.99      810.69     37.51 o 
 -11  14   3      126.53      117.34     36.32 o 
 -10  14   3      250.98      245.97     30.24 o 
  -9  14   3     2960.82     3107.41     76.60 o 
  -8  14   3      472.54      442.50     25.99 o 
  -7  14   3     1236.99     1181.47     42.81 o 
  -6  14   3      995.39     1004.42     35.06 o 
  -5  14   3      165.96      161.96     21.58 o 
  -4  14   3     1228.68     1091.17     36.27 o 
  -3  14   3        3.27        4.77     12.86 o 
  -2  14   3        1.98       -7.51      9.51 o 
  -1  14   3      253.79      248.95     21.44 o 
   0  14   3     3682.58     3543.51     69.03 o 
   1  14   3      362.46      389.76     24.01 o 
   2  14   3     1447.17     1466.86     42.99 o 
   3  14   3      448.21      396.40     27.85 o 
   4  14   3      141.72      136.59     18.78 o 
   5  14   3      664.87      609.88     29.50 o 
   6  14   3        1.08       -3.81     14.01 o 
   7  14   3     1008.79     1071.81     40.60 o 
   8  14   3      290.23      341.61     26.59 o 
   9  14   3      158.36      219.71     21.00 o 
  10  14   3      598.88      558.53     42.21 o 
 -10  15   3      512.73      455.12     25.94 o 
  -9  15   3       76.84       85.73     17.16 o 
  -8  15   3     1108.63     1159.47     36.13 o 
  -7  15   3       50.72       19.88     15.66 o 
  -6  15   3      890.83      911.18     36.07 o 
  -5  15   3      367.68      380.35     29.06 o 
  -4  15   3        4.44        0.33     16.17 o 
  -3  15   3      196.78      160.41     34.13 o 
  -2  15   3      213.03      230.26     29.38 o 
  -1  15   3      131.02      110.36     23.46 o 
   0  15   3      317.98      387.43     34.37 o 
   1  15   3       12.37       11.69     31.54 o 
   2  15   3      173.49      191.15     23.32 o 
   3  15   3     1362.47     1371.95     51.35 o 
   4  15   3      883.22      849.12     40.40 o 
   5  15   3      466.23      446.24     27.75 o 
   6  15   3      270.87      270.08     24.55 o 
   7  15   3      361.08      315.50     25.65 o 
   8  15   3      203.67      231.10     24.93 o 
  -8  16   3      149.48      108.91     20.90 o 
  -7  16   3      137.77      125.96     20.83 o 
  -6  16   3      174.50      163.75     34.17 o 
  -5  16   3      280.56      260.88     28.48 o 
  -4  16   3      242.13      217.01     26.50 o 
  -3  16   3     1298.46     1340.41     85.73 o 
  -2  16   3       46.04       61.99     23.02 o 
  -1  16   3      851.39      846.45     48.97 o 
   0  16   3      623.35      591.55     42.51 o 
   1  16   3      349.05      308.63     44.90 o 
   2  16   3      928.93      950.65     51.89 o 
   3  16   3      178.59      208.82     26.00 o 
   4  16   3        9.71       37.28     16.76 o 
   5  16   3      390.34      427.73     35.31 o 
   6  16   3       65.44       75.21     19.75 o 
  -5  17   3        0.89      -31.17     39.34 o 
  -4  17   3      218.56      230.38     97.97 o 
  -3  17   3      549.59      527.41     42.95 o 
  -2  17   3       50.72       33.80     22.83 o 
  -1  17   3     1984.48     2091.69     78.70 o 
   0  17   3     1475.00     1504.42     66.65 o 
   1  17   3      154.70      190.64     31.72 o 
   2  17   3       11.14       24.90     23.88 o 
   3  17   3      204.55      145.53     30.70 o 
 -20   0   4     2241.29     2470.30     71.88 o 
 -19   0   4       50.66       67.54     21.60 o 
 -18   0   4       12.29       14.78     17.92 o 
 -17   0   4      413.92      381.54     27.96 o 
 -16   0   4     2026.57     1937.54    122.54 o 
 -15   0   4       84.15      105.80     14.51 o 
 -14   0   4     4671.67     4744.13     78.24 o 
 -13   0   4      158.68      191.01     15.11 o 
 -12   0   4       51.76       79.29     11.12 o 
 -11   0   4     1237.09     1543.27     32.59 o 
 -10   0   4    10059.50    10700.50     98.62 o 
  -9   0   4       14.16       13.61      4.57 o 
  -8   0   4     2829.73     2431.68     25.30 o 
  -7   0   4     5773.26     6022.01     51.49 o 
  -6   0   4     2467.17     2638.54     26.96 o 
  -5   0   4    15916.05    17041.99    132.68 o 
  -4   0   4    39581.79    43316.17    361.87 o 
  -3   0   4    10139.34    10089.66     93.69 o 
  -2   0   4    28312.28    27262.56    258.10 o 
  -1   0   4    31908.13    36384.57    341.93 o 
   0   0   4    66843.59    69255.34    611.79 o 
   1   0   4     4480.90     4782.99     53.23 o 
   2   0   4    10208.57    12395.55    108.15 o 
   3   0   4    42715.19    44007.31    354.46 o 
   4   0   4      610.55      822.26     11.34 o 
   5   0   4    15157.42    16975.62    129.68 o 
   6   0   4     8447.75     8615.85     70.01 o 
   7   0   4    31597.12    29779.41    227.89 o 
   8   0   4     3391.16     3285.90     37.69 o 
   9   0   4       93.02       90.83      8.57 o 
  10   0   4     4765.26     4418.32     55.26 o 
  11   0   4      531.05      430.26     15.83 o 
  12   0   4     1492.49     1374.15     30.38 o 
  13   0   4     4786.05     4667.55     67.17 o 
  14   0   4      750.13      857.01     26.25 o 
  15   0   4      322.61      320.68     19.22 o 
  16   0   4      244.94      212.51     19.42 o 
  17   0   4       10.99       19.67     15.49 o 
 -20   1   4      590.69      616.11     30.25 o 
 -19   1   4        5.46      -12.77     12.77 o 
 -18   1   4      579.36      545.44     36.57 o 
 -17   1   4     1086.04     1095.66     27.30 o 
 -16   1   4        4.37       13.48      9.66 o 
 -15   1   4      371.05      371.81     16.45 o 
 -14   1   4     2835.27     2658.02     47.52 o 
 -13   1   4      287.59      303.43     11.20 o 
 -12   1   4        7.61        8.61      5.91 o 
 -11   1   4     1195.45     1257.46     15.91 o 
 -10   1   4      222.22      211.80      5.70 o 
  -9   1   4     1396.93     1336.36     12.41 o 
  -8   1   4     3369.87     3225.48     22.23 o 
  -7   1   4     2021.82     1932.34     15.76 o 
  -6   1   4     1978.21     2042.78     15.48 o 
  -5   1   4     2398.94     2491.12     17.93 o 
  -4   1   4     7970.08     7751.32     49.11 o 
  -3   1   4     8389.49     9897.22     63.03 o 
  -2   1   4     1089.54     1213.83     11.60 o 
  -1   1   4       79.14      316.01      5.99 o 
   0   1   4      579.03      996.74     11.09 o 
   1   1   4      495.31      702.28      8.02 o 
   2   1   4     8624.27     9013.55     61.85 o 
   3   1   4       11.65       32.77      2.68 o 
   4   1   4     2215.42     2252.55     15.94 o 
   5   1   4       55.35       49.30      3.24 o 
   6   1   4       49.08       56.98      3.38 o 
   7   1   4     2793.89     2567.13     21.20 o 
   8   1   4     1581.64     1630.26     15.84 o 
   9   1   4     1431.13     1305.58     15.50 o 
  10   1   4     2158.54     1913.16     22.13 o 
  11   1   4      852.81      820.02     14.56 o 
  12   1   4      327.82      285.20     10.10 o 
  13   1   4      229.65      239.92     10.60 o 
  14   1   4      235.97      253.83     11.75 o 
  15   1   4      871.17      847.69     23.73 o 
  16   1   4       32.98       31.28     10.99 o 
  17   1   4      318.75      320.09     19.50 o 
 -20   2   4     2215.52     2244.96     53.13 o 
 -19   2   4      146.37      155.02     19.43 o 
 -18   2   4     1035.07     1094.82     31.56 o 
 -17   2   4       58.54       41.29     11.41 o 
 -16   2   4      107.59      104.75     12.38 o 
 -15   2   4        6.27       -8.88      8.88 o 
 -14   2   4     1358.05     1406.93     30.89 o 
 -13   2   4     2134.33     2161.44     29.06 o 
 -12   2   4    15723.96    15593.52    126.56 o 
 -11   2   4     2184.91     2129.32     24.49 o 
 -10   2   4     2581.51     2594.43     24.18 o 
  -9   2   4     2764.39     2641.48     19.69 o 
  -8   2   4     8801.67     8941.82     51.40 o 
  -7   2   4     5789.73     6061.34     36.01 o 
  -6   2   4     3531.72     3421.23     22.96 o 
  -5   2   4     4334.91     5240.66     34.07 o 
  -4   2   4     3739.95     3437.13     23.95 o 
  -3   2   4     1033.42     1183.81     10.99 o 
  -2   2   4    31470.29    32389.12    208.66 o 
  -1   2   4      199.65      202.83      4.45 o 
   0   2   4     7697.01     6915.24     53.35 o 
   1   2   4     4305.33     4238.89     33.28 o 
   2   2   4     4051.85     3544.94     26.07 o 
   3   2   4     4878.38     4612.08     31.53 o 
   4   2   4     1958.57     1540.54     12.48 o 
   5   2   4     4597.19     4477.51     28.97 o 
   6   2   4    11305.49    11221.36     66.91 o 
   7   2   4     4729.03     4681.34     34.36 o 
   8   2   4     2553.60     2462.23     21.11 o 
   9   2   4     3787.79     3662.56     31.02 o 
  10   2   4       10.15        7.55      5.31 o 
  11   2   4       18.24       13.26      5.61 o 
  12   2   4      352.36      338.49     10.77 o 
  13   2   4      586.05      556.17     15.22 o 
  14   2   4      492.28      492.94     14.93 o 
  15   2   4     1270.89     1264.32     38.98 o 
  16   2   4       51.40       30.42     13.00 o 
  17   2   4     2162.09     2242.85     47.33 o 
 -20   3   4        1.38      -23.60     23.60 o 
 -19   3   4     1217.99     1232.80     37.27 o 
 -18   3   4       59.96       62.62     14.20 o 
 -17   3   4      344.56      300.74     18.66 o 
 -16   3   4      560.04      576.52     22.14 o 
 -15   3   4     2341.34     2186.78     38.71 o 
 -14   3   4        3.40        2.83      9.46 o 
 -13   3   4     4359.36     4246.82     46.20 o 
 -12   3   4     5765.00     5443.87     52.38 o 
 -11   3   4     1567.95     1521.26     21.44 o 
 -10   3   4     1455.40     1580.67     21.22 o 
  -9   3   4      143.81      177.52      5.56 o 
  -8   3   4      840.03      942.62      9.71 o 
  -7   3   4      423.04      471.29      6.34 o 
  -6   3   4     2746.27     2442.50     17.75 o 
  -5   3   4     5123.51     5529.97     36.16 o 
  -4   3   4     1645.39     1638.43     14.46 o 
  -3   3   4      308.44      313.29      5.46 o 
  -2   3   4      115.28      198.28      4.15 o 
  -1   3   4      288.78      207.81      4.32 o 
   0   3   4        4.13        2.99      2.57 o 
   1   3   4     2373.86     2591.40     24.65 o 
   2   3   4      245.75      240.01      4.84 o 
   3   3   4      532.96      577.75      7.12 o 
   4   3   4     4972.96     4941.96     33.96 o 
   5   3   4       41.63       45.37      3.41 o 
   6   3   4       19.19       40.02      3.41 o 
   7   3   4     3257.02     3153.36     24.68 o 
   8   3   4       67.02       79.80      5.01 o 
   9   3   4      661.12      716.28     12.47 o 
  10   3   4     2730.48     2579.92     28.89 o 
  11   3   4     1424.20     1296.40     18.56 o 
  12   3   4      554.74      518.90     12.63 o 
  13   3   4      175.71      185.60      9.48 o 
  14   3   4      565.55      540.80     18.25 o 
  15   3   4      441.65      477.64     20.71 o 
  16   3   4      665.66      698.89     32.65 o 
  17   3   4      848.09      876.48     31.64 o 
 -19   4   4      217.29      233.15     20.19 o 
 -18   4   4      587.83      611.07     26.53 o 
 -17   4   4      298.97      274.56     18.49 o 
 -16   4   4      907.08      898.86     27.26 o 
 -15   4   4      168.18      179.00     13.82 o 
 -14   4   4      228.39      266.52     13.12 o 
 -13   4   4     3029.93     3009.08     39.16 o 
 -12   4   4     3246.58     3061.07     34.59 o 
 -11   4   4        1.80        7.79      5.76 o 
 -10   4   4     6158.54     6150.70     55.77 o 
  -9   4   4      247.97      272.87      8.18 o 
  -8   4   4    25893.17    26665.79    171.82 o 
  -7   4   4     7109.89     7332.72     46.50 o 
  -6   4   4     7663.75     7465.88     46.67 o 
  -5   4   4      202.28      263.43      5.01 o 
  -4   4   4      110.63      110.92      3.81 o 
  -3   4   4     1867.79     1762.92     15.76 o 
  -2   4   4     1413.00     1742.15     15.20 o 
  -1   4   4     1976.30     2280.18     20.22 o 
   0   4   4    13888.92    15058.92    114.68 o 
   1   4   4     4728.30     5225.54     46.60 o 
   2   4   4      955.55      768.12      9.76 o 
   3   4   4     3671.74     4080.54     40.11 o 
   4   4   4     1990.87     1965.24     16.73 o 
   5   4   4     3922.15     3970.12     31.39 o 
   6   4   4     5861.24     5457.69     37.28 o 
   7   4   4     2915.61     2738.22     24.48 o 
   8   4   4     1318.69     1264.83     15.02 o 
   9   4   4     2043.20     2057.89     23.30 o 
  10   4   4      412.53      415.07     11.56 o 
  11   4   4     5562.35     5522.98     49.02 o 
  12   4   4     1573.69     1520.89     24.13 o 
  13   4   4      719.48      698.39     19.78 o 
  14   4   4      327.20      295.19     17.09 o 
  15   4   4      343.17      323.00     20.12 o 
  16   4   4      131.98      129.23     21.80 o 
  17   4   4      665.07      722.88     32.00 o 
 -19   5   4        0.62      -12.80     12.80 o 
 -18   5   4     1175.37     1169.71     33.22 o 
 -17   5   4       62.25       62.38     13.88 o 
 -16   5   4        7.46       -4.52     13.25 o 
 -15   5   4       19.21       -5.07      8.98 o 
 -14   5   4      621.23      569.02     17.43 o 
 -13   5   4       34.76       48.90      9.41 o 
 -12   5   4     2175.00     1934.52     27.88 o 
 -11   5   4      148.32      161.28     11.24 o 
 -10   5   4     7439.28     7106.74     67.14 o 
  -9   5   4      145.05      157.88      7.52 o 
  -8   5   4      927.37      816.85     12.56 o 
  -7   5   4     3823.08     3778.20     32.36 o 
  -6   5   4      464.68      445.99      7.08 o 
  -5   5   4      588.81      780.29      9.34 o 
  -4   5   4      636.89      694.92      8.79 o 
  -3   5   4     4347.29     4153.95     31.83 o 
  -2   5   4       96.08      119.62      3.80 o 
  -1   5   4     4303.74     4506.90     32.01 o 
   0   5   4     9193.35     9942.80     70.09 o 
   1   5   4     1608.52     2012.50     20.13 o 
   2   5   4     1438.87     1360.67     13.45 o 
   3   5   4     4194.94     4404.13     33.10 o 
   4   5   4     5158.52     5245.80     35.41 o 
   5   5   4     3792.99     3540.01     26.99 o 
   6   5   4      164.29      189.91      6.07 o 
   7   5   4      450.12      421.94      9.80 o 
   8   5   4      231.78      219.18      7.88 o 
   9   5   4      569.34      577.34     12.43 o 
  10   5   4     1730.67     1649.67     22.82 o 
  11   5   4       96.97       94.17      9.03 o 
  12   5   4      655.26      636.67     23.42 o 
  13   5   4        8.35        2.70      9.35 o 
  14   5   4        4.43       -1.47     12.34 o 
  15   5   4      909.11      937.71     34.69 o 
  16   5   4      212.94      175.35     18.56 o 
 -19   6   4       25.81       14.59     15.63 o 
 -18   6   4      118.59       90.80     15.62 o 
 -17   6   4      166.03      228.77     17.06 o 
 -16   6   4     3678.09     3755.81     55.95 o 
 -15   6   4      348.57      340.46     20.77 o 
 -14   6   4      323.36      341.58     14.63 o 
 -13   6   4     1304.57     1394.53     24.34 o 
 -12   6   4      956.01      873.11     18.72 o 
 -11   6   4       73.55      155.23      9.51 o 
 -10   6   4    14961.85    14454.98    130.39 o 
  -9   6   4     1226.55     1182.91     19.45 o 
  -8   6   4     7406.87     7352.14     67.65 o 
  -7   6   4     7521.89     7056.75     56.81 o 
  -6   6   4     8795.52     9098.80     67.63 o 
  -5   6   4     3091.57     3187.43     27.51 o 
  -4   6   4      970.81      835.73     10.47 o 
  -3   6   4      101.66      129.30      4.72 o 
  -2   6   4        8.36       45.46      3.62 o 
  -1   6   4     1002.71     1305.98     16.30 o 
   0   6   4    11037.39    11250.84     85.97 o 
   1   6   4     2336.64     2245.94     20.28 o 
   2   6   4      471.69      523.49      7.87 o 
   3   6   4     5382.00     5248.98     37.19 o 
   4   6   4     1238.47     1342.27     12.74 o 
   5   6   4      742.97      763.05     11.68 o 
   6   6   4      777.14      866.72     13.96 o 
   7   6   4     1054.91     1043.18     20.00 o 
   8   6   4      175.67      169.88      8.33 o 
   9   6   4     3376.61     3160.98     41.58 o 
  10   6   4     7779.19     7362.15     79.64 o 
  11   6   4     3294.00     3198.08     44.45 o 
  12   6   4       58.39       63.82     10.59 o 
  13   6   4     1736.37     1799.02     36.01 o 
  14   6   4     1406.69     1447.49     33.49 o 
  15   6   4     1341.82     1417.13     37.03 o 
  16   6   4     1693.05     1789.36     42.75 o 
 -18   7   4        5.97      -12.56     13.65 o 
 -17   7   4       48.06       63.27     15.08 o 
 -16   7   4     1207.01     1212.82     33.80 o 
 -15   7   4      228.20      240.54     16.19 o 
 -14   7   4        0.07        6.10      9.15 o 
 -13   7   4     1803.24     1746.78     28.14 o 
 -12   7   4       27.69       36.52      7.98 o 
 -11   7   4      343.44      358.58     12.63 o 
 -10   7   4     2809.54     3009.41     36.07 o 
  -9   7   4      301.02      317.95     11.15 o 
  -8   7   4        0.46       12.31      5.45 o 
  -7   7   4      314.94      375.71     10.33 o 
  -6   7   4      292.60      343.80      8.82 o 
  -5   7   4      492.03      529.06      9.70 o 
  -4   7   4     1634.28     1459.18     16.13 o 
  -3   7   4      144.65      159.74      6.26 o 
  -2   7   4       86.26       64.44      3.70 o 
  -1   7   4      643.89      655.30      9.13 o 
   0   7   4      393.98      485.14      8.46 o 
   1   7   4        9.29       20.53      2.86 o 
   2   7   4     4312.68     4380.81     34.46 o 
   3   7   4      539.93      652.79      9.28 o 
   4   7   4      852.67      816.70     11.01 o 
   5   7   4     1662.83     1526.78     18.69 o 
   6   7   4      579.28      526.34     12.97 o 
   7   7   4      995.61      974.35     19.54 o 
   8   7   4       52.14       45.35      8.57 o 
   9   7   4      702.54      639.54     19.03 o 
  10   7   4       29.36       23.33      9.24 o 
  11   7   4      688.27      684.81     21.39 o 
  12   7   4      151.07      154.43     15.32 o 
  13   7   4      207.19      187.12     17.01 o 
  14   7   4       81.52       82.50     15.52 o 
  15   7   4        2.54      -12.63     12.63 o 
  16   7   4     1103.95     1222.15     44.49 o 
 -18   8   4     2699.50     2745.27     65.74 o 
 -17   8   4      440.70      453.66     23.69 o 
 -16   8   4      418.80      431.40     22.59 o 
 -15   8   4      399.67      364.05     18.85 o 
 -14   8   4      373.15      327.34     17.36 o 
 -13   8   4      132.66      124.57     11.97 o 
 -12   8   4      972.65      964.96     22.14 o 
 -11   8   4      553.58      479.00     16.75 o 
 -10   8   4     1174.39     1098.06     21.67 o 
  -9   8   4      384.00      379.50     13.27 o 
  -8   8   4      287.34      293.77     10.83 o 
  -7   8   4       48.30       47.60      6.73 o 
  -6   8   4     4698.95     4502.72     45.61 o 
  -5   8   4     3584.76     3532.74     40.07 o 
  -4   8   4     1860.59     1946.24     24.52 o 
  -3   8   4     4604.60     4436.06     43.81 o 
  -2   8   4     1234.60     1213.86     17.29 o 
  -1   8   4       55.95       82.43      4.51 o 
   0   8   4     2339.73     2405.73     23.11 o 
   1   8   4     2308.96     2277.37     21.67 o 
   2   8   4     2492.73     2239.67     21.28 o 
   3   8   4     5128.78     5115.15     41.27 o 
   4   8   4      365.84      364.47     12.97 o 
   5   8   4       83.24       89.58      8.83 o 
   6   8   4      179.40      196.63      9.26 o 
   7   8   4     3103.45     3005.53     37.88 o 
   8   8   4     7922.60     7919.30     89.28 o 
   9   8   4     3178.90     3128.59     45.68 o 
  10   8   4     1424.93     1365.20     28.90 o 
  11   8   4     1195.13     1191.85     27.93 o 
  12   8   4      844.89      901.69     28.03 o 
  13   8   4       10.46       23.30     12.94 o 
  14   8   4     1149.04     1193.11     54.32 o 
  15   8   4      528.56      525.21     26.55 o 
 -17   9   4      155.06      182.08     26.50 o 
 -16   9   4       53.04       33.39     14.07 o 
 -15   9   4     1554.34     1591.63     37.56 o 
 -14   9   4      122.94      118.17     13.84 o 
 -13   9   4        3.57        5.66      9.62 o 
 -12   9   4       35.33       27.90      9.51 o 
 -11   9   4        4.07        1.41      8.11 o 
 -10   9   4     1822.66     1659.12     30.04 o 
  -9   9   4     6522.64     6404.65     67.86 o 
  -8   9   4      200.03      214.50     10.80 o 
  -7   9   4     2594.25     2369.74     32.28 o 
  -6   9   4      450.79      441.03     13.44 o 
  -5   9   4      853.31      714.71     17.07 o 
  -4   9   4      517.72      540.27     13.96 o 
  -3   9   4    15296.22    14781.57    124.70 o 
  -2   9   4      205.58      227.09      9.17 o 
  -1   9   4      811.39      927.39     15.68 o 
   0   9   4      183.02      173.11      7.51 o 
   1   9   4      467.05      601.59     11.40 o 
   2   9   4        3.22       23.36      4.29 o 
   3   9   4     2249.29     2048.53     27.59 o 
   4   9   4      982.47     1047.16     20.76 o 
   5   9   4       41.50       38.50      6.49 o 
   6   9   4    17926.42    16964.49    159.21 o 
   7   9   4      146.04      127.84      9.64 o 
   8   9   4      503.66      489.13     17.09 o 
   9   9   4       51.98       49.18     10.11 o 
  10   9   4     1852.37     1849.52     37.27 o 
  11   9   4      331.78      297.88     18.71 o 
  12   9   4      328.83      335.34     23.57 o 
  13   9   4      665.40      604.07     32.97 o 
  14   9   4      435.62      472.97     24.53 o 
 -16  10   4        4.34       -6.73     14.65 o 
 -15  10   4       23.75        8.71     16.35 o 
 -14  10   4     2302.53     2304.49     50.52 o 
 -13  10   4       56.31       58.71     12.35 o 
 -12  10   4     1189.57     1178.01     28.79 o 
 -11  10   4      185.97      189.27     13.93 o 
 -10  10   4      239.65      224.46     14.09 o 
  -9  10   4     1583.56     1578.13     27.22 o 
  -8  10   4     4321.12     4159.65     49.31 o 
  -7  10   4      340.04      397.96     13.67 o 
  -6  10   4      100.12       92.55      8.53 o 
  -5  10   4       62.86       51.69      8.13 o 
  -4  10   4     4292.79     4133.59     51.11 o 
  -3  10   4     5273.18     5053.86     57.16 o 
  -2  10   4     2002.75     2018.09     31.47 o 
  -1  10   4      974.45      890.03     17.42 o 
   0  10   4        4.95       26.95      5.89 o 
   1  10   4        5.17       25.90      5.97 o 
   2  10   4      307.51      285.13     11.45 o 
   3  10   4       50.60       32.52      7.36 o 
   4  10   4     3279.69     3031.92     37.91 o 
   5  10   4     7714.10     7704.48     81.77 o 
   6  10   4     1126.85     1153.06     23.31 o 
   7  10   4     2631.36     2637.36     38.58 o 
   8  10   4      721.64      717.07     32.59 o 
   9  10   4      224.74      215.36     15.05 o 
  10  10   4       70.45       90.60     15.17 o 
  11  10   4     2012.63     1919.05     45.11 o 
  12  10   4     1470.47     1601.66     48.17 o 
  13  10   4      582.81      603.13     39.83 o 
  14  10   4        3.05       15.23     15.78 o 
 -15  11   4        7.68       30.18     15.90 o 
 -14  11   4      529.05      538.26     26.79 o 
 -13  11   4      604.63      622.30     27.52 o 
 -12  11   4       68.54       99.88     13.32 o 
 -11  11   4     1167.19     1204.88     29.17 o 
 -10  11   4     1174.64     1197.37     25.98 o 
  -9  11   4       31.53       25.58      9.11 o 
  -8  11   4       47.52       43.13      9.01 o 
  -7  11   4       31.52       23.94      7.85 o 
  -6  11   4      420.02      409.45     14.14 o 
  -5  11   4      794.86      761.54     20.50 o 
  -4  11   4      864.53      818.00     21.02 o 
  -3  11   4       45.32       74.22      9.25 o 
  -2  11   4     1096.80     1122.55     21.94 o 
  -1  11   4      175.37      216.82     14.36 o 
   0  11   4       66.53       84.42      8.12 o 
   1  11   4      141.81      148.19     11.32 o 
   2  11   4        7.41        7.96      7.79 o 
   3  11   4      367.48      344.08     14.17 o 
   4  11   4      203.96      220.21     11.85 o 
   5  11   4     1711.98     1704.33     31.07 o 
   6  11   4      169.02      191.68     15.38 o 
   7  11   4     1782.40     1721.52     32.03 o 
   8  11   4      207.23      215.67     13.91 o 
   9  11   4       27.69       23.04     12.69 o 
  10  11   4        8.11        9.09     12.93 o 
  11  11   4      146.76      169.42     18.84 o 
  12  11   4        1.24       16.36     14.30 o 
  13  11   4      750.62      776.42     37.29 o 
 -14  12   4     1064.72     1082.70     36.57 o 
 -13  12   4      911.95      929.67     33.23 o 
 -12  12   4     2563.01     2631.14     62.20 o 
 -11  12   4     1132.65     1181.57     34.78 o 
 -10  12   4     1521.71     1587.30     39.06 o 
  -9  12   4     1096.42     1099.65     25.37 o 
  -8  12   4      308.85      327.07     16.20 o 
  -7  12   4       75.14       67.88     11.84 o 
  -6  12   4        3.95       19.13      8.45 o 
  -5  12   4       20.83        9.45      8.20 o 
  -4  12   4      908.73      873.25     22.44 o 
  -3  12   4     1353.47     1349.34     31.34 o 
  -2  12   4     1687.06     1711.63     30.92 o 
  -1  12   4       11.65       24.01      7.93 o 
   0  12   4        2.59       10.63      7.57 o 
   1  12   4     2345.77     2359.59     61.09 o 
   2  12   4      734.43      710.60     26.44 o 
   3  12   4      228.50      240.51     15.51 o 
   4  12   4     1558.64     1566.10     35.16 o 
   5  12   4     1152.94     1206.38     28.20 o 
   6  12   4     1320.51     1360.86     30.84 o 
   7  12   4     1302.40     1317.57     35.77 o 
   8  12   4      204.90      202.23     18.28 o 
   9  12   4        8.80       -1.64     13.57 o 
  10  12   4      282.90      318.18     22.12 o 
  11  12   4       11.63       24.83     15.04 o 
  12  12   4      406.05      457.03     27.07 o 
 -13  13   4       47.50       85.03     17.45 o 
 -12  13   4      771.29      683.38     33.49 o 
 -11  13   4      927.34      968.26     37.79 o 
 -10  13   4      154.38      207.52     22.61 o 
  -9  13   4        3.16       25.08     12.75 o 
  -8  13   4      139.56      143.06     14.68 o 
  -7  13   4     2686.78     2566.72     46.41 o 
  -6  13   4      557.46      533.60     19.26 o 
  -5  13   4     2281.11     2281.33     42.08 o 
  -4  13   4      319.67      341.91     16.95 o 
  -3  13   4       13.98       30.13     10.07 o 
  -2  13   4     1593.25     1543.82     33.47 o 
  -1  13   4      604.71      571.26     22.13 o 
   0  13   4       66.27       87.18     11.86 o 
   1  13   4     1569.12     1601.27     44.44 o 
   2  13   4       13.32       -1.75      9.42 o 
   3  13   4      194.04      185.90     16.74 o 
   4  13   4     4386.21     4221.90     68.55 o 
   5  13   4       33.20       26.96     14.55 o 
   6  13   4      103.47      125.38     18.34 o 
   7  13   4      234.16      284.09     20.36 o 
   8  13   4       35.03        9.92     13.44 o 
   9  13   4       10.68       22.26     14.15 o 
  10  13   4     1135.63     1112.70     41.66 o 
  11  13   4      181.15      157.00     22.77 o 
 -12  14   4      342.48      344.99     27.73 o 
 -11  14   4      253.37      257.78     24.03 o 
 -10  14   4     2427.89     2356.89     52.22 o 
  -9  14   4      420.41      415.70     23.67 o 
  -8  14   4      887.40      887.41     30.62 o 
  -7  14   4       11.21        9.24     12.32 o 
  -6  14   4     1533.17     1503.49     50.05 o 
  -5  14   4      508.30      508.89     27.35 o 
  -4  14   4     2601.99     2640.40     59.16 o 
  -3  14   4      769.13      821.92     31.87 o 
  -2  14   4     1164.92     1061.35     43.82 o 
  -1  14   4       44.58        2.14     17.30 o 
   0  14   4      904.27      882.35     37.96 o 
   1  14   4       44.34       63.53     15.70 o 
   2  14   4     3167.02     3133.86     66.63 o 
   3  14   4       78.73       89.37     21.10 o 
   4  14   4      405.22      427.19     25.85 o 
   5  14   4       47.07       60.11     17.05 o 
   6  14   4      108.85       93.11     17.93 o 
   7  14   4      964.02     1001.06     38.37 o 
   8  14   4     1684.74     1779.23     51.58 o 
   9  14   4      476.48      545.14     28.22 o 
 -10  15   4      304.91      289.05     22.55 o 
  -9  15   4      637.84      684.44     29.71 o 
  -8  15   4      272.79      278.56     28.82 o 
  -7  15   4     1193.88     1229.09     36.47 o 
  -6  15   4     1869.86     1827.41     51.32 o 
  -5  15   4       83.97       73.18     20.41 o 
  -4  15   4      211.78      195.11     24.06 o 
  -3  15   4        4.69       11.36     16.32 o 
  -2  15   4       40.86       50.19     20.73 o 
  -1  15   4      747.42      737.81     53.81 o 
   0  15   4      708.00      700.04     43.82 o 
   1  15   4      543.48      497.27     32.15 o 
   2  15   4      169.07      126.98     21.97 o 
   3  15   4        1.43       15.39     16.59 o 
   4  15   4       53.55       79.56     17.46 o 
   5  15   4      227.57      199.83     22.20 o 
   6  15   4       22.62       37.17     17.03 o 
   7  15   4       17.16       23.20     16.82 o 
  -8  16   4      932.34      888.70     61.49 o 
  -7  16   4     1187.91     1265.07     44.01 o 
  -6  16   4      969.71     1019.58     58.60 o 
  -5  16   4       57.45       64.00     21.18 o 
  -4  16   4       78.90       66.60     26.46 o 
  -3  16   4      180.88      196.79     30.44 o 
  -2  16   4      468.39      510.25     57.15 o 
  -1  16   4      870.27      870.66     63.46 o 
   0  16   4     1125.55     1200.04     58.19 o 
   1  16   4       20.02       12.05     29.32 o 
   2  16   4      126.55       75.93     24.30 o 
   3  16   4       47.17       39.95     19.20 o 
   4  16   4      750.48      753.90     35.37 o 
   5  16   4        2.03       -2.02     15.55 o 
  -4  17   4      332.08      350.51     73.48 o 
  -3  17   4      743.45      684.86     55.30 o 
  -2  17   4      112.56      113.49     28.33 o 
  -1  17   4      297.19      309.08     35.92 o 
   0  17   4      190.01      230.32     48.62 o 
   1  17   4     1794.97     1949.97    105.02 o 
 -20   1   5     1879.53     1837.37     47.86 o 
 -19   1   5       33.59       25.76     14.04 o 
 -18   1   5      530.77      553.17     24.03 o 
 -17   1   5     1656.59     1697.56     39.78 o 
 -16   1   5     1405.81     1347.53     30.19 o 
 -15   1   5       15.50        2.54      9.33 o 
 -14   1   5      378.56      393.01     17.03 o 
 -13   1   5      170.13      168.93      9.69 o 
 -12   1   5       14.58       33.19      6.30 o 
 -11   1   5      225.20      302.64      7.63 o 
 -10   1   5    12807.81    13073.84     82.49 o 
  -9   1   5      354.45      312.89      6.20 o 
  -8   1   5       48.72      128.18      4.45 o 
  -7   1   5     8819.21     9223.93     54.92 o 
  -6   1   5    13293.35    14395.33     84.77 o 
  -5   1   5    13092.18    13613.65     83.81 o 
  -4   1   5    18317.60    17561.05    109.90 o 
  -3   1   5     8878.84     9557.16     77.46 o 
  -2   1   5    18299.29    18920.31    135.19 o 
  -1   1   5      548.19      449.90     11.85 o 
   0   1   5    12729.13    14058.78    100.21 o 
   1   1   5       10.20       68.98      3.10 o 
   2   1   5      136.53       92.59      3.75 o 
   3   1   5      320.48      341.45      6.37 o 
   4   1   5     1297.90     1480.45     12.78 o 
   5   1   5     9107.16     9313.57     54.92 o 
   6   1   5    12411.64    12393.80     76.36 o 
   7   1   5    11028.43    10582.50     66.94 o 
   8   1   5      303.67      317.41      7.30 o 
   9   1   5     3186.66     3088.62     26.40 o 
  10   1   5      165.64      187.64      7.57 o 
  11   1   5     2364.91     2402.51     25.90 o 
  12   1   5      585.00      606.71     14.39 o 
  13   1   5     1540.26     1487.06     22.81 o 
  14   1   5      516.97      502.07     15.99 o 
  15   1   5      613.95      678.70     20.21 o 
  16   1   5       66.82       38.73     11.17 o 
  17   1   5     1233.30     1335.46     37.21 o 
 -20   2   5      129.31      140.14     20.26 o 
 -19   2   5        0.02       -7.17     13.83 o 
 -18   2   5      152.29      158.83     16.48 o 
 -17   2   5     1390.43     1427.39     31.24 o 
 -16   2   5     1856.22     1947.98     35.51 o 
 -15   2   5        0.76       26.16      9.43 o 
 -14   2   5       34.46       35.24      8.68 o 
 -13   2   5      544.77      575.02     15.71 o 
 -12   2   5     8425.08     8062.52     74.33 o 
 -11   2   5      196.58      220.33      8.02 o 
 -10   2   5     1140.29     1112.25     12.90 o 
  -9   2   5     1564.95     1678.98     14.91 o 
  -8   2   5      996.09      785.05      9.03 o 
  -7   2   5      592.54      563.37      8.57 o 
  -6   2   5     3548.43     3477.96     24.28 o 
  -5   2   5    11826.12    11391.38     71.10 o 
  -4   2   5       71.41      144.26      3.91 o 
  -3   2   5      279.34      394.33      6.21 o 
  -2   2   5     1231.13     1592.99     15.63 o 
  -1   2   5     2139.64     2195.42     19.61 o 
   0   2   5     5686.29     6061.47     48.27 o 
   1   2   5     5687.46     5435.84     39.52 o 
   2   2   5     6418.50     6443.59     46.42 o 
   3   2   5       45.01       14.86      2.59 o 
   4   2   5      157.88      134.85      4.12 o 
   5   2   5     9284.79     9286.72     56.00 o 
   6   2   5      587.18      573.30      9.33 o 
   7   2   5      506.88      446.60      8.36 o 
   8   2   5       61.84       76.73      5.48 o 
   9   2   5     1830.91     1771.51     19.70 o 
  10   2   5       11.39       17.46      5.53 o 
  11   2   5       11.87       10.97      5.92 o 
  12   2   5        0.71        0.05      5.96 o 
  13   2   5       14.32       11.84      7.27 o 
  14   2   5      509.18      487.34     20.19 o 
  15   2   5     1450.93     1551.88     28.31 o 
  16   2   5      403.88      388.74     19.67 o 
 -20   3   5     3199.16     3192.37     65.42 o 
 -19   3   5      139.03      146.11     19.25 o 
 -18   3   5      309.67      312.73     19.82 o 
 -17   3   5      211.17      239.21     17.46 o 
 -16   3   5       40.85       13.46     10.90 o 
 -15   3   5      295.43      303.27     14.34 o 
 -14   3   5      673.52      741.31     18.33 o 
 -13   3   5       48.58       50.38      7.74 o 
 -12   3   5    10987.60    10273.73     88.02 o 
 -11   3   5      170.93      183.43      8.18 o 
 -10   3   5      476.56      505.33     11.54 o 
  -9   3   5     5865.95     5198.29     35.91 o 
  -8   3   5     4503.18     4794.21     33.08 o 
  -7   3   5     1662.25     1534.00     13.38 o 
  -6   3   5     2466.07     2859.44     20.27 o 
  -5   3   5     3774.14     3704.68     25.74 o 
  -4   3   5     3812.53     4472.00     31.64 o 
  -3   3   5     4081.25     3840.66     29.33 o 
  -2   3   5       23.47      108.93      4.23 o 
  -1   3   5      310.64      490.55      7.51 o 
   0   3   5     4190.97     4464.86     38.18 o 
   1   3   5     7642.65     7864.49     58.71 o 
   2   3   5     3172.35     3281.16     24.32 o 
   3   3   5    16198.15    16129.49     96.48 o 
   4   3   5     1179.06     1215.00     11.61 o 
   5   3   5      620.10      574.90      8.65 o 
   6   3   5      524.73      474.71      9.74 o 
   7   3   5        7.28       23.82      3.97 o 
   8   3   5     6240.43     5784.86     44.44 o 
   9   3   5     8224.68     8112.93     59.12 o 
  10   3   5       22.14       14.88      5.36 o 
  11   3   5     2080.56     2057.08     24.56 o 
  12   3   5      745.78      742.83     15.17 o 
  13   3   5      115.52       95.28      8.94 o 
  14   3   5       76.85       73.88     13.14 o 
  15   3   5     2405.90     2454.68     48.38 o 
  16   3   5      285.88      305.65     21.28 o 
 -19   4   5      552.10      544.15     25.49 o 
 -18   4   5      438.90      411.76     24.40 o 
 -17   4   5      412.15      428.07     23.35 o 
 -16   4   5     2102.33     2013.41     40.30 o 
 -15   4   5      853.70      888.54     27.36 o 
 -14   4   5      471.25      507.87     20.55 o 
 -13   4   5      709.55      648.13     22.83 o 
 -12   4   5     2466.05     2483.69     30.26 o 
 -11   4   5       53.55       63.58      6.86 o 
 -10   4   5     2384.79     2353.00     31.65 o 
  -9   4   5       62.76       90.44      5.82 o 
  -8   4   5     3234.64     2942.86     25.33 o 
  -7   4   5     3926.79     4182.34     31.15 o 
  -6   4   5      129.75      193.97      4.77 o 
  -5   4   5     1196.80     1540.00     13.79 o 
  -4   4   5       23.38       26.61      2.80 o 
  -3   4   5      674.11      840.13      9.21 o 
  -2   4   5     1574.59     1520.95     14.28 o 
  -1   4   5     1097.40     1255.04     14.07 o 
   0   4   5    13574.54    13200.07     95.12 o 
   1   4   5     2094.16     2488.46     26.06 o 
   2   4   5      107.49       99.80      3.80 o 
   3   4   5      177.05      175.50      5.02 o 
   4   4   5      562.14      654.65     10.48 o 
   5   4   5     4106.46     4177.73     31.71 o 
   6   4   5      334.86      410.20      8.14 o 
   7   4   5    11976.95    11440.16     95.59 o 
   8   4   5        0.11       51.48      6.06 o 
   9   4   5      104.04       81.85      6.14 o 
  10   4   5      140.65      149.10      7.84 o 
  11   4   5     2902.66     2797.15     29.94 o 
  12   4   5      915.35      937.60     19.94 o 
  13   4   5     1310.78     1242.37     29.56 o 
  14   4   5      708.81      718.69     24.34 o 
  15   4   5        0.76      -11.81     11.81 o 
  16   4   5     1404.35     1470.55     39.04 o 
 -19   5   5      319.31      311.05     21.19 o 
 -18   5   5      423.84      419.18     22.36 o 
 -17   5   5     2200.10     2206.71     44.20 o 
 -16   5   5     2097.25     2032.72     37.87 o 
 -15   5   5        0.71       -5.05      8.69 o 
 -14   5   5      119.55      147.82     11.89 o 
 -13   5   5     5045.54     4937.42     53.49 o 
 -12   5   5     1976.63     1975.40     28.28 o 
 -11   5   5       27.97       22.26      6.73 o 
 -10   5   5       60.08       71.92      7.15 o 
  -9   5   5      122.71      229.72      8.27 o 
  -8   5   5     2464.17     2500.85     25.41 o 
  -7   5   5     5341.65     5892.43     44.74 o 
  -6   5   5    14877.29    14579.87     95.99 o 
  -5   5   5       67.73      100.14      4.22 o 
  -4   5   5      771.32      717.15      9.73 o 
  -3   5   5     4288.87     4601.19     32.45 o 
  -2   5   5     9405.92     8600.67     59.60 o 
  -1   5   5     9110.28     9497.31     70.36 o 
   0   5   5    16065.68    15323.35    109.05 o 
   1   5   5     1893.29     1815.56     19.30 o 
   2   5   5     1344.53     1510.95     17.41 o 
   3   5   5     7177.62     6851.09     52.20 o 
   4   5   5     5630.26     5556.41     41.27 o 
   5   5   5      374.53      352.51      7.45 o 
   6   5   5      991.41     1001.91     14.11 o 
   7   5   5      195.65      158.35      7.11 o 
   8   5   5      536.29      479.79     10.71 o 
   9   5   5      179.79      213.83      8.05 o 
  10   5   5     8197.67     8119.02     64.48 o 
  11   5   5     1718.53     1668.66     26.45 o 
  12   5   5     1228.14     1208.60     26.34 o 
  13   5   5     6807.78     7079.74     87.20 o 
  14   5   5      459.22      456.55     20.69 o 
  15   5   5      254.10      276.49     18.80 o 
  16   5   5      331.88      277.63     22.86 o 
 -19   6   5     1023.69     1069.56     36.44 o 
 -18   6   5        1.03       -5.62     15.98 o 
 -17   6   5       60.75       41.65     12.67 o 
 -16   6   5     1600.87     1619.23     34.10 o 
 -15   6   5      318.97      323.30     16.70 o 
 -14   6   5       44.30       36.35      9.78 o 
 -13   6   5     1815.02     1726.07     27.39 o 
 -12   6   5      556.39      577.29     15.77 o 
 -11   6   5       83.37       61.23      7.84 o 
 -10   6   5        2.93       15.85      6.55 o 
  -9   6   5      253.96      230.67      9.25 o 
  -8   6   5        0.40       28.61      5.63 o 
  -7   6   5     1752.82     1649.28     19.54 o 
  -6   6   5     2263.71     2169.42     20.87 o 
  -5   6   5      606.32      541.35      8.97 o 
  -4   6   5      734.58      762.77     10.69 o 
  -3   6   5       12.62       41.68      3.37 o 
  -2   6   5     5227.82     5780.73     40.86 o 
  -1   6   5      349.03      333.28      6.70 o 
   0   6   5     1905.90     2196.96     19.28 o 
   1   6   5     1683.50     1540.16     17.87 o 
   2   6   5     2150.45     1982.60     21.45 o 
   3   6   5      892.06      803.39      9.77 o 
   4   6   5     4462.32     4041.59     41.09 o 
   5   6   5     2931.48     2844.78     24.00 o 
   6   6   5     2244.89     2141.27     23.19 o 
   7   6   5     1596.73     1485.46     19.17 o 
   8   6   5       36.77       36.39      6.26 o 
   9   6   5      373.48      371.75     13.02 o 
  10   6   5     2713.01     2553.95     38.82 o 
  11   6   5      546.19      530.88     18.09 o 
  12   6   5      257.94      270.63     16.34 o 
  13   6   5        1.14        9.74     11.23 o 
  14   6   5      561.33      573.55     26.72 o 
  15   6   5       37.70       31.09     14.32 o 
 -18   7   5     1430.98     1540.85     39.69 o 
 -17   7   5        1.69        7.70     13.24 o 
 -16   7   5     1553.96     1478.30     36.05 o 
 -15   7   5     1097.80     1124.76     27.61 o 
 -14   7   5      270.88      271.15     15.29 o 
 -13   7   5     1347.52     1226.22     23.21 o 
 -12   7   5     1422.65     1444.95     31.50 o 
 -11   7   5      412.52      423.29     13.56 o 
 -10   7   5     5390.95     5288.14     60.63 o 
  -9   7   5      335.56      356.49     11.68 o 
  -8   7   5     2409.86     2333.14     29.59 o 
  -7   7   5     1571.84     1366.21     18.65 o 
  -6   7   5     9254.88     9194.10     71.49 o 
  -5   7   5     4876.69     4570.10     37.68 o 
  -4   7   5     1362.90     1568.93     17.92 o 
  -3   7   5      383.18      407.60      9.62 o 
  -2   7   5     1028.27     1288.72     13.83 o 
  -1   7   5      203.76      208.52      5.45 o 
   0   7   5      106.31      106.93      4.42 o 
   1   7   5      215.60      258.13      6.67 o 
   2   7   5     2583.90     2577.79     22.90 o 
   3   7   5     4796.09     4985.84     37.96 o 
   4   7   5     1372.61     1456.64     16.41 o 
   5   7   5      751.48      785.74     13.29 o 
   6   7   5        1.45       16.18      5.51 o 
   7   7   5     1259.61     1223.91     22.81 o 
   8   7   5     3367.24     3270.53     42.81 o 
   9   7   5     1516.90     1406.31     28.67 o 
  10   7   5     2978.67     2919.13     59.35 o 
  11   7   5     1802.20     1753.75     34.01 o 
  12   7   5     1116.39     1048.60     30.20 o 
  13   7   5     1202.41     1174.93     32.92 o 
  14   7   5     1162.33     1197.52     34.30 o 
  15   7   5       56.83       55.13     15.93 o 
 -18   8   5      118.04       68.79     17.61 o 
 -17   8   5      195.26      226.66     19.32 o 
 -16   8   5      351.83      364.96     24.78 o 
 -15   8   5       45.66       53.70     13.22 o 
 -14   8   5     1362.81     1466.05     38.56 o 
 -13   8   5        2.25        5.04      8.60 o 
 -12   8   5       71.60       96.68     10.76 o 
 -11   8   5      850.63      829.94     20.04 o 
 -10   8   5     2117.18     2104.10     31.28 o 
  -9   8   5     2158.05     2289.55     32.10 o 
  -8   8   5        1.11       25.01      6.46 o 
  -7   8   5     5614.89     5462.02     51.71 o 
  -6   8   5    10363.33    10183.30     85.81 o 
  -5   8   5     1341.79     1287.67     20.16 o 
  -4   8   5      743.61      826.46     14.63 o 
  -3   8   5     2885.74     3074.65     36.82 o 
  -2   8   5     4353.48     4545.26     40.36 o 
  -1   8   5        0.27       19.95      3.67 o 
   0   8   5      809.89      824.61     16.82 o 
   1   8   5      267.07      271.38      9.43 o 
   2   8   5        2.52        9.18      3.54 o 
   3   8   5        9.08       13.46      3.40 o 
   4   8   5     1192.48     1217.02     17.78 o 
   5   8   5       47.61       45.11      6.10 o 
   6   8   5     5449.76     5390.76     56.55 o 
   7   8   5     2103.98     2084.51     31.70 o 
   8   8   5      961.88      924.38     20.92 o 
   9   8   5       65.73       69.10     10.24 o 
  10   8   5       75.31       73.93     11.21 o 
  11   8   5     1080.25     1040.91     29.64 o 
  12   8   5      286.28      248.11     18.49 o 
  13   8   5      523.59      515.97     24.22 o 
  14   8   5        8.71        6.57     14.04 o 
 -17   9   5       67.28       75.85     20.12 o 
 -16   9   5      360.87      411.71     33.38 o 
 -15   9   5      300.45      297.58     19.35 o 
 -14   9   5     1767.37     1764.53     34.05 o 
 -13   9   5        4.89       11.80     10.07 o 
 -12   9   5      897.08      885.99     24.64 o 
 -11   9   5       22.62       33.89      9.76 o 
 -10   9   5       15.34       -3.88      7.77 o 
  -9   9   5      137.20      135.53     13.72 o 
  -8   9   5     5588.77     5306.29     57.93 o 
  -7   9   5       15.17       56.38      7.76 o 
  -6   9   5     6292.49     5964.25     58.80 o 
  -5   9   5     5268.49     5395.46     56.86 o 
  -4   9   5     6234.89     6086.56     58.40 o 
  -3   9   5     2492.89     2516.06     29.89 o 
  -2   9   5      306.92      282.27      9.63 o 
  -1   9   5        8.04       17.16      5.68 o 
   0   9   5     1123.09     1157.05     16.60 o 
   1   9   5       37.97       84.81      6.95 o 
   2   9   5      942.52      892.12     14.38 o 
   3   9   5       12.67       13.94      4.19 o 
   4   9   5      195.98      227.34      9.16 o 
   5   9   5      606.75      541.81     13.55 o 
   6   9   5     1745.21     1783.71     27.15 o 
   7   9   5     2016.85     1937.53     31.25 o 
   8   9   5      138.77      130.77     11.23 o 
   9   9   5      644.18      599.90     19.73 o 
  10   9   5       27.76       15.12     11.76 o 
  11   9   5     1619.05     1627.57     37.22 o 
  12   9   5      559.72      584.12     24.94 o 
  13   9   5       88.63       79.71     17.70 o 
  14   9   5       30.40       34.23     14.81 o 
 -16  10   5       42.07       47.41     16.19 o 
 -15  10   5       37.37       30.67     14.97 o 
 -14  10   5      146.70      151.22     17.97 o 
 -13  10   5       17.29       16.04     11.09 o 
 -12  10   5      117.84      111.28     13.02 o 
 -11  10   5      804.97      784.88     23.05 o 
 -10  10   5       40.02       35.54     10.05 o 
  -9  10   5      885.00      837.68     20.76 o 
  -8  10   5      729.44      692.42     17.79 o 
  -7  10   5     2043.44     1980.94     29.70 o 
  -6  10   5     1436.92     1433.54     24.10 o 
  -5  10   5     1424.01     1341.78     24.45 o 
  -4  10   5     4240.89     4240.13     47.72 o 
  -3  10   5     6196.99     6309.17     64.73 o 
  -2  10   5       35.51       43.49      7.05 o 
  -1  10   5      991.80     1021.85     20.30 o 
   0  10   5     4051.12     3945.84     42.43 o 
   1  10   5      699.01      719.46     17.33 o 
   2  10   5      436.58      426.78     19.65 o 
   3  10   5      135.41      141.63     10.05 o 
   4  10   5      849.00      841.39     18.65 o 
   5  10   5      163.26      180.33     12.06 o 
   6  10   5     2285.94     2201.49     35.41 o 
   7  10   5        8.76        8.50      8.16 o 
   8  10   5      537.57      499.33     19.72 o 
   9  10   5       65.92       45.79     13.33 o 
  10  10   5       58.80       27.81     13.28 o 
  11  10   5        0.11      -12.79     12.79 o 
  12  10   5      265.67      261.88     26.58 o 
  13  10   5      599.49      612.91     30.06 o 
 -15  11   5     1129.63     1100.70     36.91 o 
 -14  11   5     1276.21     1297.57     38.29 o 
 -13  11   5      519.37      515.21     25.79 o 
 -12  11   5       81.35       63.65     13.07 o 
 -11  11   5      140.57      134.54     13.54 o 
 -10  11   5     3179.22     3140.75     48.65 o 
  -9  11   5      281.97      320.12     14.80 o 
  -8  11   5     3907.93     3918.45     50.53 o 
  -7  11   5     2685.53     2695.01     36.97 o 
  -6  11   5     1131.97     1193.81     22.60 o 
  -5  11   5       91.52       80.55     10.76 o 
  -4  11   5     4590.93     4368.72     57.27 o 
  -3  11   5      185.81      210.81     12.16 o 
  -2  11   5     2722.45     2750.31     35.61 o 
  -1  11   5     2079.94     2177.88     30.34 o 
   0  11   5       15.79       24.76      6.66 o 
   1  11   5      901.89      858.04     26.36 o 
   2  11   5        2.36        6.13      7.78 o 
   3  11   5      618.50      665.17     19.30 o 
   4  11   5     2954.16     2944.64     43.22 o 
   5  11   5     3020.26     3040.01     47.32 o 
   6  11   5     1726.53     1622.83     32.76 o 
   7  11   5     1429.61     1455.74     30.39 o 
   8  11   5        1.15       -9.32      9.32 o 
   9  11   5      212.70      142.58     16.96 o 
  10  11   5        2.04        1.70     13.32 o 
  11  11   5      345.46      332.21     28.03 o 
  12  11   5      463.44      529.57     32.92 o 
 -14  12   5      179.65      127.95     18.91 o 
 -13  12   5     1135.10     1140.76     36.06 o 
 -12  12   5       28.16       50.78     15.16 o 
 -11  12   5      202.53      185.84     18.32 o 
 -10  12   5     2060.13     2048.34     38.19 o 
  -9  12   5      435.84      440.88     17.20 o 
  -8  12   5       26.90       42.62     10.50 o 
  -7  12   5     1396.62     1397.21     29.67 o 
  -6  12   5      255.86      279.19     14.55 o 
  -5  12   5      122.54      110.10     11.28 o 
  -4  12   5      708.04      718.50     20.65 o 
  -3  12   5       65.11       58.14      9.74 o 
  -2  12   5       60.20      101.37     10.39 o 
  -1  12   5     1559.27     1490.64     30.49 o 
   0  12   5       25.31       31.20      8.51 o 
   1  12   5       24.18       19.82      9.42 o 
   2  12   5     1890.68     1779.68     40.70 o 
   3  12   5      117.60      106.41     13.36 o 
   4  12   5     1666.66     1607.95     35.43 o 
   5  12   5      106.32      107.53     13.00 o 
   6  12   5      289.56      261.34     18.32 o 
   7  12   5       71.47       70.15     14.63 o 
   8  12   5     1071.93     1061.69     33.23 o 
   9  12   5      129.69      149.16     20.16 o 
  10  12   5      700.37      649.88     28.93 o 
  11  12   5       15.69       45.02     16.37 o 
 -13  13   5      321.97      286.49     22.35 o 
 -12  13   5      453.64      490.46     29.79 o 
 -11  13   5      887.41      958.04     37.23 o 
 -10  13   5     2552.08     2559.14     52.88 o 
  -9  13   5      384.49      373.09     28.62 o 
  -8  13   5       46.26       51.43     12.29 o 
  -7  13   5      474.46      478.14     20.86 o 
  -6  13   5        6.72       12.89     10.37 o 
  -5  13   5      743.24      723.06     24.47 o 
  -4  13   5     1560.03     1656.82     34.67 o 
  -3  13   5       90.64       78.87     10.92 o 
  -2  13   5      219.89      218.13     14.74 o 
  -1  13   5      556.73      507.97     22.79 o 
   0  13   5      168.49      197.73     14.97 o 
   1  13   5     5599.49     5775.17     94.35 o 
   2  13   5      838.17      890.16     29.05 o 
   3  13   5       10.02       13.62     11.03 o 
   4  13   5     1215.62     1225.82     38.82 o 
   5  13   5       14.04        7.83     13.57 o 
   6  13   5     1963.07     1907.52     50.41 o 
   7  13   5      693.76      714.12     54.49 o 
   8  13   5     1075.02     1150.57     35.89 o 
   9  13   5      379.43      355.19     39.21 o 
  10  13   5       38.30       34.84     17.69 o 
 -12  14   5      576.74      609.98     33.43 o 
 -11  14   5       52.98       32.68     18.50 o 
 -10  14   5      537.86      532.73     26.85 o 
  -9  14   5       69.57       68.56     15.57 o 
  -8  14   5      324.26      360.60     21.79 o 
  -7  14   5     2797.84     2962.66     82.26 o 
  -6  14   5       46.32       76.13     13.07 o 
  -5  14   5       66.80       79.85     17.87 o 
  -4  14   5      187.43      174.56     19.05 o 
  -3  14   5       26.08       33.05     13.98 o 
  -2  14   5     1597.65     1614.77     44.66 o 
  -1  14   5     1184.43     1204.41     44.26 o 
   0  14   5       61.43       55.06     52.70 o 
   1  14   5       10.79        3.18     14.69 o 
   2  14   5       16.69       22.22     19.06 o 
   3  14   5     1449.51     1522.46    105.71 o 
   4  14   5     1608.81     1596.46     56.67 o 
   5  14   5      974.31      977.33     38.25 o 
   6  14   5      105.82      114.16     19.32 o 
   7  14   5      258.76      247.53     24.10 o 
   8  14   5      112.66      108.84     20.54 o 
 -10  15   5      303.94      331.35     23.84 o 
  -9  15   5      167.47      177.57     19.35 o 
  -8  15   5      357.10      305.78     21.68 o 
  -7  15   5       42.03       45.54     15.25 o 
  -6  15   5       92.30      130.96     22.59 o 
  -5  15   5      771.90      885.35     40.59 o 
  -4  15   5     1297.23     1298.94     47.67 o 
  -3  15   5        2.62      -16.11     16.11 o 
  -2  15   5      938.96      936.63     49.30 o 
  -1  15   5      929.49      892.15     69.77 o 
   0  15   5      111.02      110.38     24.40 o 
   1  15   5      827.75      902.75     48.78 o 
   2  15   5      357.13      345.57     28.73 o 
   3  15   5      232.72      238.11     26.16 o 
   4  15   5       25.60      -15.28     15.28 o 
   5  15   5       30.82       42.77     17.31 o 
   6  15   5        2.73        4.18     16.08 o 
   7  15   5     1309.94     1297.32     52.12 o 
  -7  16   5      124.43       87.14     21.43 o 
  -6  16   5     1070.21     1089.91     41.06 o 
  -5  16   5      554.80      509.38     40.11 o 
  -4  16   5      248.62      218.56     25.90 o 
  -3  16   5       74.89       70.54     23.77 o 
  -2  16   5        3.13        4.82     18.89 o 
  -1  16   5        4.46      -16.71     17.58 o 
   0  16   5       11.70       36.85     29.69 o 
   1  16   5      132.73      157.22     42.68 o 
   2  16   5      586.24      617.98     50.84 o 
   3  16   5      582.12      626.36     32.46 o 
   4  16   5      880.20      886.08     43.82 o 
 -20   0   6      118.16      104.49     25.34 o 
 -19   0   6        3.94       11.35     18.91 o 
 -18   0   6     6322.60     6309.91    123.49 o 
 -17   0   6       94.63      128.21     20.46 o 
 -16   0   6     6881.43     6716.95    124.33 o 
 -15   0   6     3189.94     3066.16     69.79 o 
 -14   0   6      125.68       94.93     13.55 o 
 -13   0   6      194.72      210.17     18.53 o 
 -12   0   6     1228.76     1145.49     22.61 o 
 -11   0   6     2844.41     3243.27     39.41 o 
 -10   0   6    13302.38    13407.03    120.17 o 
  -9   0   6      680.88      593.92     13.01 o 
  -8   0   6     2729.62     2609.56     30.60 o 
  -7   0   6    31178.95    32858.04    263.16 o 
  -6   0   6    28547.97    31336.23    253.93 o 
  -5   0   6     5571.91     5806.52     55.63 o 
  -4   0   6    13699.09    14599.76    135.58 o 
  -3   0   6     1680.32     2099.14     27.01 o 
  -2   0   6    16490.38    16805.64    165.83 o 
  -1   0   6    13823.38    13397.56    131.90 o 
   0   0   6     2495.91     2970.30     32.68 o 
   1   0   6     2422.92     2340.00     27.45 o 
   2   0   6     3620.28     2890.16     35.27 o 
   3   0   6     5010.15     4913.01     48.27 o 
   4   0   6      785.38      815.55     18.48 o 
   5   0   6     4745.79     4760.77     51.41 o 
   6   0   6      224.45      232.86     11.96 o 
   7   0   6      805.65      663.33     15.02 o 
   8   0   6      500.55      347.89     11.89 o 
   9   0   6      650.05      665.06     16.39 o 
  10   0   6      135.02      146.48      9.95 o 
  11   0   6     2698.98     2558.12     40.21 o 
  12   0   6      147.98      147.76     12.81 o 
  13   0   6      103.40      116.46     14.39 o 
  14   0   6        0.47      -12.13     12.13 o 
  15   0   6      147.80      159.13     18.43 o 
  16   0   6       21.88       20.83     15.67 o 
 -20   1   6      396.40      367.73     24.75 o 
 -19   1   6        9.43       13.04     13.21 o 
 -18   1   6      154.10      170.16     16.91 o 
 -17   1   6      343.86      337.07     18.78 o 
 -16   1   6      767.55      785.37     22.74 o 
 -15   1   6      105.22      117.81     11.77 o 
 -14   1   6        1.58        5.40      8.23 o 
 -13   1   6      841.95      835.43     18.99 o 
 -12   1   6     3925.38     3675.74     36.17 o 
 -11   1   6      559.33      555.16     10.17 o 
 -10   1   6      287.87      297.32      7.68 o 
  -9   1   6     2595.43     2518.26     20.78 o 
  -8   1   6      280.34      307.57      6.45 o 
  -7   1   6     1662.17     1924.05     15.39 o 
  -6   1   6      813.69      891.34     10.20 o 
  -5   1   6      769.60      789.11      9.78 o 
  -4   1   6      112.63      146.73      4.51 o 
  -3   1   6     2359.28     2038.30     18.73 o 
  -2   1   6     8085.54     8280.16     70.88 o 
  -1   1   6     3376.79     3758.64     34.13 o 
   0   1   6       24.11       23.52      2.98 o 
   1   1   6     3023.12     3086.48     26.63 o 
   2   1   6      866.11      883.32     10.80 o 
   3   1   6       79.72      117.69      4.33 o 
   4   1   6      121.64      144.29      6.09 o 
   5   1   6      167.84      167.35      5.47 o 
   6   1   6      922.38      979.56     12.25 o 
   7   1   6      493.86      477.71      8.83 o 
   8   1   6      359.80      304.76      8.22 o 
   9   1   6       56.30       85.08      5.90 o 
  10   1   6      193.90      212.62      8.10 o 
  11   1   6      497.52      467.73     11.71 o 
  12   1   6       15.34       -6.29      6.40 o 
  13   1   6      487.92      548.85     16.42 o 
  14   1   6      145.79      151.76     12.47 o 
  15   1   6        7.27       12.83     10.00 o 
  16   1   6       47.74       62.96     12.11 o 
 -20   2   6     1488.23     1576.06     44.16 o 
 -19   2   6      197.80      207.71     20.45 o 
 -18   2   6      400.20      396.96     23.69 o 
 -17   2   6     1239.00     1202.24     28.72 o 
 -16   2   6     1097.38     1090.31     26.27 o 
 -15   2   6      385.61      321.37     15.76 o 
 -14   2   6      623.20      622.13     20.51 o 
 -13   2   6       59.02       50.13      7.54 o 
 -12   2   6      187.00      168.68     10.10 o 
 -11   2   6       11.76       35.91      5.68 o 
 -10   2   6     5193.40     4882.88     35.74 o 
  -9   2   6        6.62       45.52      3.91 o 
  -8   2   6     5005.57     4659.43     34.94 o 
  -7   2   6     3365.14     3597.36     26.29 o 
  -6   2   6    14780.95    15281.39     92.15 o 
  -5   2   6     8608.15     8963.52     57.77 o 
  -4   2   6     4291.64     4201.45     31.44 o 
  -3   2   6      496.68      544.19      8.78 o 
  -2   2   6     2451.27     2756.66     24.39 o 
  -1   2   6     1691.95     1753.47     18.25 o 
   0   2   6     7674.39     7763.42     63.80 o 
   1   2   6     8136.78     8579.56     60.45 o 
   2   2   6      790.41      826.81     10.05 o 
   3   2   6       23.63       20.62      3.14 o 
   4   2   6        9.66       28.65      3.54 o 
   5   2   6      280.93      245.65      7.51 o 
   6   2   6     2284.87     2273.61     20.40 o 
   7   2   6     2268.79     2246.34     20.34 o 
   8   2   6     1745.38     1667.10     18.22 o 
   9   2   6     4460.47     4567.52     36.85 o 
  10   2   6       99.77       59.97      6.25 o 
  11   2   6     1701.27     1637.46     21.22 o 
  12   2   6     1223.75     1169.71     20.09 o 
  13   2   6      401.12      403.54     14.69 o 
  14   2   6      115.97       93.77     11.52 o 
  15   2   6     1269.73     1364.58     28.80 o 
  16   2   6        6.80       15.90     12.74 o 
 -19   3   6       86.96      104.65     16.01 o 
 -18   3   6      224.80      253.46     18.43 o 
 -17   3   6      269.68      242.04     17.23 o 
 -16   3   6     2124.40     2082.74     40.38 o 
 -15   3   6      179.47      196.83     12.82 o 
 -14   3   6      141.68      140.93     10.56 o 
 -13   3   6     1148.77     1124.80     22.17 o 
 -12   3   6     1324.79     1429.20     21.30 o 
 -11   3   6       54.82       78.18      7.01 o 
 -10   3   6      296.54      296.30      9.02 o 
  -9   3   6     3408.74     3563.60     27.53 o 
  -8   3   6     5755.11     5894.30     43.65 o 
  -7   3   6     1118.11     1114.70     12.45 o 
  -6   3   6      226.96      260.24      5.63 o 
  -5   3   6      271.85      282.08      5.79 o 
  -4   3   6     5319.54     4916.77     37.24 o 
  -3   3   6      169.86      204.16      6.68 o 
  -2   3   6     6823.47     6829.23     52.03 o 
  -1   3   6      172.45      169.04      4.63 o 
   0   3   6      104.30      103.85      4.49 o 
   1   3   6      185.60      302.45      8.11 o 
   2   3   6       25.58       48.43      3.16 o 
   3   3   6     9538.82     9145.93     64.00 o 
   4   3   6      532.62      581.73      8.90 o 
   5   3   6     1126.35     1142.08     13.21 o 
   6   3   6     4555.96     4444.03     34.16 o 
   7   3   6     5308.59     5097.26     39.73 o 
   8   3   6      859.05      806.14     13.53 o 
   9   3   6       68.09       72.05      6.29 o 
  10   3   6     1469.21     1431.20     18.66 o 
  11   3   6      333.94      342.21     11.12 o 
  12   3   6     1182.82     1174.78     19.47 o 
  13   3   6       32.03       27.59      8.37 o 
  14   3   6      307.40      287.36     16.81 o 
  15   3   6      154.09      181.66     17.09 o 
  16   3   6      807.21      868.67     40.44 o 
 -19   4   6       99.89       82.99     15.91 o 
 -18   4   6      254.57      253.22     18.76 o 
 -17   4   6       43.45       52.12     12.98 o 
 -16   4   6      857.51      945.01     28.84 o 
 -15   4   6      141.48      150.41     12.87 o 
 -14   4   6     7529.07     7251.86     79.54 o 
 -13   4   6      109.67      119.39      9.22 o 
 -12   4   6     3770.24     3557.12     38.24 o 
 -11   4   6     1552.00     1564.67     21.94 o 
 -10   4   6      248.28      260.63      9.08 o 
  -9   4   6    10148.87    10376.54     75.20 o 
  -8   4   6     8167.09     8281.09     61.06 o 
  -7   4   6     1433.88     1564.82     15.59 o 
  -6   4   6      317.61      330.41      7.01 o 
  -5   4   6       70.42       63.95      4.09 o 
  -4   4   6       47.89       65.94      3.93 o 
  -3   4   6    18247.97    18441.81    126.76 o 
  -2   4   6     9910.69    10030.74     66.98 o 
  -1   4   6     4096.21     4092.67     33.57 o 
   0   4   6     3478.71     3446.17     33.79 o 
   1   4   6     2003.48     1996.12     24.72 o 
   2   4   6      779.48      815.33     11.11 o 
   3   4   6    17013.94    16789.21    105.62 o 
   4   4   6     6272.82     5987.98     42.14 o 
   5   4   6       22.07       65.96      4.41 o 
   6   4   6     4118.17     4113.51     34.32 o 
   7   4   6      146.03      135.13      6.80 o 
   8   4   6      496.67      444.61     10.67 o 
   9   4   6     3658.69     3523.82     32.77 o 
  10   4   6      537.66      534.85     12.26 o 
  11   4   6     1269.66     1243.51     19.15 o 
  12   4   6      660.04      646.54     16.54 o 
  13   4   6     2506.34     2578.29     44.64 o 
  14   4   6       12.48       18.27     12.00 o 
  15   4   6     1151.07     1129.72     33.40 o 
 -19   5   6      197.27      220.89     19.50 o 
 -18   5   6       39.22       50.07     17.37 o 
 -17   5   6       14.60       -4.80     11.15 o 
 -16   5   6        3.27       -6.08     10.44 o 
 -15   5   6      183.87      168.64     12.91 o 
 -14   5   6      901.87      836.50     22.51 o 
 -13   5   6      172.60      139.27     10.51 o 
 -12   5   6      751.74      653.77     17.04 o 
 -11   5   6      830.98      860.88     16.89 o 
 -10   5   6      738.48      718.61     14.12 o 
  -9   5   6       41.23       69.59      5.95 o 
  -8   5   6      101.22      155.01      6.87 o 
  -7   5   6     1513.67     1621.10     18.30 o 
  -6   5   6     3025.42     3058.94     27.65 o 
  -5   5   6     5611.25     5667.55     38.78 o 
  -4   5   6     2175.84     2020.65     17.02 o 
  -3   5   6     3099.02     2901.71     23.66 o 
  -2   5   6     4116.01     4086.26     33.18 o 
  -1   5   6      126.97      144.47      5.42 o 
   0   5   6     2830.21     2912.65     26.14 o 
   1   5   6     2694.24     2708.26     25.44 o 
   2   5   6     4307.50     4324.02     34.77 o 
   3   5   6     3112.04     3207.23     28.45 o 
   4   5   6       26.73       17.97      4.05 o 
   5   5   6     4499.82     4312.78     35.32 o 
   6   5   6      218.34      218.61      8.60 o 
   7   5   6     5406.21     5161.94     45.34 o 
   8   5   6      688.41      699.25     13.21 o 
   9   5   6      537.39      535.77     11.85 o 
  10   5   6      457.89      429.61     11.25 o 
  11   5   6     1250.72     1356.55     27.46 o 
  12   5   6      304.11      277.50     17.47 o 
  13   5   6      480.00      477.80     20.68 o 
  14   5   6     1017.46      980.33     28.64 o 
  15   5   6       47.43       16.20     14.31 o 
 -19   6   6     3059.48     2999.31     61.65 o 
 -18   6   6     1687.69     1743.71     40.60 o 
 -17   6   6      864.16      887.41     26.71 o 
 -16   6   6        9.02       13.55     10.84 o 
 -15   6   6      152.08      169.58     13.94 o 
 -14   6   6      246.28      273.46     14.45 o 
 -13   6   6     2286.76     2103.49     32.29 o 
 -12   6   6     5168.71     5012.63     56.12 o 
 -11   6   6       76.45       89.78      8.00 o 
 -10   6   6       46.99       32.28      6.69 o 
  -9   6   6     2090.46     1988.09     25.36 o 
  -8   6   6      290.05      282.19     12.12 o 
  -7   6   6     2714.28     2653.60     28.18 o 
  -6   6   6     3309.85     3298.63     32.24 o 
  -5   6   6      300.10      347.73      8.08 o 
  -4   6   6     3351.35     3362.96     30.52 o 
  -3   6   6     6308.93     6102.02     42.38 o 
  -2   6   6     1343.15     1283.56     13.39 o 
  -1   6   6     4293.60     4492.12     43.87 o 
   0   6   6      308.26      288.87      7.60 o 
   1   6   6      744.51      775.70     12.14 o 
   2   6   6     7635.33     7343.33     59.70 o 
   3   6   6     2446.79     2568.84     25.33 o 
   4   6   6     2348.81     2179.02     22.05 o 
   5   6   6     1162.01     1168.24     16.16 o 
   6   6   6     2574.16     2491.99     26.36 o 
   7   6   6     6190.37     6020.55     51.36 o 
   8   6   6       64.88       71.33      7.25 o 
   9   6   6       67.38       61.48      7.56 o 
  10   6   6     2696.91     2530.34     36.12 o 
  11   6   6     1829.72     1828.44     35.36 o 
  12   6   6       34.07       55.53     13.90 o 
  13   6   6     8243.82     8249.13    107.98 o 
  14   6   6      847.22      898.23     30.52 o 
  15   6   6      129.91      144.82     20.57 o 
 -18   7   6      613.08      626.09     27.00 o 
 -17   7   6      289.26      295.75     20.28 o 
 -16   7   6      633.08      618.72     25.56 o 
 -15   7   6       87.79       68.19     13.76 o 
 -14   7   6      328.34      356.30     15.89 o 
 -13   7   6      198.12      185.59     12.39 o 
 -12   7   6      171.65      137.32     10.58 o 
 -11   7   6      376.22      406.18     13.36 o 
 -10   7   6      160.36      170.59      9.32 o 
  -9   7   6      226.51      349.74     11.33 o 
  -8   7   6        1.19       -5.27      5.27 o 
  -7   7   6       90.66       91.78      6.35 o 
  -6   7   6     7741.51     7724.32     61.80 o 
  -5   7   6      279.53      326.12      8.09 o 
  -4   7   6        6.86       30.18      4.32 o 
  -3   7   6       61.36       81.91      4.96 o 
  -2   7   6     1184.00     1305.93     13.98 o 
  -1   7   6     1191.97     1283.26     17.31 o 
   0   7   6     4745.95     4731.76     40.01 o 
   1   7   6     1464.65     1353.21     16.97 o 
   2   7   6      854.41      771.70     12.84 o 
   3   7   6     4222.82     4138.33     37.32 o 
   4   7   6      273.54      253.56      7.09 o 
   5   7   6      117.92       85.28      6.85 o 
   6   7   6       40.28       52.22      7.18 o 
   7   7   6     2147.22     2062.51     31.36 o 
   8   7   6     1830.49     1654.50     28.45 o 
   9   7   6      414.17      406.20     18.94 o 
  10   7   6     2186.00     2228.93     38.46 o 
  11   7   6      444.75      461.75     21.18 o 
  12   7   6       46.32       38.60     16.54 o 
  13   7   6        0.22       -9.96     12.53 o 
  14   7   6        6.13      -10.86     13.35 o 
 -18   8   6     1570.88     1705.11     72.15 o 
 -17   8   6      584.36      605.82     26.11 o 
 -16   8   6       18.74       12.62     12.80 o 
 -15   8   6      110.93       62.51     13.66 o 
 -14   8   6      476.10      483.63     19.87 o 
 -13   8   6      983.66     1065.82     26.14 o 
 -12   8   6     1375.14     1382.38     28.82 o 
 -11   8   6     1655.70     1739.83     28.77 o 
 -10   8   6      917.84      917.11     20.15 o 
  -9   8   6        5.34       21.40      6.93 o 
  -8   8   6     2553.05     2368.15     29.05 o 
  -7   8   6     2210.53     2235.09     29.69 o 
  -6   8   6    13481.27    13078.91    107.26 o 
  -5   8   6    11593.41    11424.90     87.17 o 
  -4   8   6     4976.23     5107.61     45.92 o 
  -3   8   6     3793.87     3829.89     37.77 o 
  -2   8   6      549.31      659.19     11.73 o 
  -1   8   6     1803.21     1806.67     21.26 o 
   0   8   6      209.73      214.01      7.36 o 
   1   8   6     1396.14     1382.92     20.36 o 
   2   8   6      827.70      928.83     16.73 o 
   3   8   6     2746.14     2713.06     27.75 o 
   4   8   6     1236.18     1111.26     16.14 o 
   5   8   6       88.43       93.00      7.44 o 
   6   8   6      661.99      636.19     17.12 o 
   7   8   6     3648.67     3618.71     45.92 o 
   8   8   6      434.24      466.92     20.02 o 
   9   8   6     1685.56     1708.76     31.45 o 
  10   8   6       34.53       65.51     12.87 o 
  11   8   6      619.17      583.52     24.99 o 
  12   8   6      139.96      124.55     16.44 o 
  13   8   6      477.53      443.55     23.24 o 
  14   8   6      359.75      347.20     24.58 o 
 -17   9   6     2548.50     2651.57     52.70 o 
 -16   9   6      182.36      191.82     18.08 o 
 -15   9   6       24.53       11.07     12.60 o 
 -14   9   6        0.42      -10.04     10.04 o 
 -13   9   6      375.83      352.06     19.02 o 
 -12   9   6      417.70      382.84     18.84 o 
 -11   9   6      219.23      179.98     13.37 o 
 -10   9   6     1048.67     1033.77     24.65 o 
  -9   9   6      482.43      496.65     19.50 o 
  -8   9   6     4972.93     4774.91     51.11 o 
  -7   9   6     1072.24     1156.62     20.91 o 
  -6   9   6     1602.24     1785.68     25.49 o 
  -5   9   6     1698.81     1576.52     24.73 o 
  -4   9   6     2788.41     2487.50     33.87 o 
  -3   9   6     3226.42     3045.95     34.54 o 
  -2   9   6      117.39       67.46      6.73 o 
  -1   9   6       69.61       49.59      6.92 o 
   0   9   6     4081.11     4134.74     42.28 o 
   1   9   6      897.81      956.65     14.04 o 
   2   9   6     2453.49     2329.54     25.99 o 
   3   9   6      342.12      327.98      9.42 o 
   4   9   6      525.06      452.81     12.96 o 
   5   9   6       32.10       25.81      6.52 o 
   6   9   6      397.44      413.76     13.48 o 
   7   9   6     1548.90     1582.76     27.84 o 
   8   9   6        1.95       -7.59      7.59 o 
   9   9   6       23.89       10.80     10.98 o 
  10   9   6      414.74      390.99     20.54 o 
  11   9   6        4.30      -11.73     11.73 o 
  12   9   6      846.60      869.76     29.79 o 
  13   9   6        0.64       -4.29     13.29 o 
 -16  10   6     2299.36     2322.95     53.05 o 
 -15  10   6     1116.90     1008.84     35.49 o 
 -14  10   6      100.21       87.69     16.27 o 
 -13  10   6      443.96      431.01     23.15 o 
 -12  10   6      101.83      133.66     17.60 o 
 -11  10   6      212.46      203.90     14.53 o 
 -10  10   6      205.76      225.14     14.48 o 
  -9  10   6      196.07      205.08     12.43 o 
  -8  10   6     1547.61     1545.19     26.31 o 
  -7  10   6      801.81      757.46     17.27 o 
  -6  10   6       51.82       47.93      7.51 o 
  -5  10   6     1894.57     1799.14     27.47 o 
  -4  10   6     5223.35     4981.04     54.18 o 
  -3  10   6     4188.73     3982.22     45.80 o 
  -2  10   6      882.86      860.87     17.84 o 
  -1  10   6     1518.25     1502.60     24.61 o 
   0  10   6      189.92      233.54     10.50 o 
   1  10   6       56.95       78.25      7.23 o 
   2  10   6      307.27      290.14     11.39 o 
   3  10   6     1077.16     1136.28     29.56 o 
   4  10   6     1472.70     1505.30     26.68 o 
   5  10   6     1346.51     1299.52     30.96 o 
   6  10   6      772.09      799.32     24.80 o 
   7  10   6       29.71       26.72      8.45 o 
   8  10   6        3.38       16.91     12.10 o 
   9  10   6     1087.31     1076.70     42.43 o 
  10  10   6      379.63      328.65     22.06 o 
  11  10   6     1787.72     1736.72     43.95 o 
  12  10   6      121.07      120.43     18.70 o 
 -15  11   6      666.96      697.85     30.84 o 
 -14  11   6       78.66       27.57     15.13 o 
 -13  11   6      556.67      538.52     25.66 o 
 -12  11   6       90.06       54.71     20.55 o 
 -11  11   6        1.51        1.80     11.28 o 
 -10  11   6     1651.13     1533.83     32.05 o 
  -9  11   6      905.31      917.03     22.44 o 
  -8  11   6     1296.78     1400.40     27.01 o 
  -7  11   6      583.54      582.89     17.47 o 
  -6  11   6      537.53      530.05     19.71 o 
  -5  11   6      152.87      165.12     11.44 o 
  -4  11   6       37.61       37.60      8.31 o 
  -3  11   6      493.46      559.77     16.58 o 
  -2  11   6      620.57      658.10     16.26 o 
  -1  11   6     3240.98     3059.28     40.14 o 
   0  11   6        6.84       21.98      6.77 o 
   1  11   6      522.82      525.77     20.96 o 
   2  11   6     1859.75     1823.73     36.03 o 
   3  11   6      128.42      151.88     10.80 o 
   4  11   6      202.56      213.10     12.29 o 
   5  11   6        9.99       20.00      8.61 o 
   6  11   6       82.79      116.83     11.55 o 
   7  11   6       14.81        7.04     10.53 o 
   8  11   6     1045.28     1025.19     32.14 o 
   9  11   6       71.23       62.63     15.48 o 
  10  11   6      170.16      159.69     27.62 o 
  11  11   6        2.54       -6.95     14.83 o 
 -14  12   6      136.79      126.47     19.11 o 
 -13  12   6       74.94       84.81     16.89 o 
 -12  12   6       23.73       23.23     13.90 o 
 -11  12   6       73.98       93.15     15.60 o 
 -10  12   6     3345.47     3155.94     64.07 o 
  -9  12   6        2.62       25.90     10.62 o 
  -8  12   6     1280.63     1277.55     31.44 o 
  -7  12   6     2540.51     2527.38     41.63 o 
  -6  12   6      108.94      132.77     11.80 o 
  -5  12   6      367.25      402.04     17.77 o 
  -4  12   6      167.63      161.31     12.59 o 
  -3  12   6       32.02       36.88      8.77 o 
  -2  12   6     1112.19     1032.78     23.38 o 
  -1  12   6      827.02      826.65     19.84 o 
   0  12   6      769.06      736.53     31.82 o 
   1  12   6     5091.25     5114.47     83.93 o 
   2  12   6      154.72      155.74     13.41 o 
   3  12   6      133.37      152.95     12.40 o 
   4  12   6     1395.45     1387.66     31.76 o 
   5  12   6      593.36      677.63     22.66 o 
   6  12   6     1909.90     1958.52     44.11 o 
   7  12   6        8.13       23.12     13.16 o 
   8  12   6        5.15       16.92     15.15 o 
   9  12   6     1324.08     1374.32     44.49 o 
  10  12   6        6.12        8.30     15.84 o 
 -13  13   6     1173.82     1110.67     43.82 o 
 -12  13   6        1.32       18.38     16.04 o 
 -11  13   6       20.66        3.11     19.71 o 
 -10  13   6      687.06      631.84     27.23 o 
  -9  13   6       64.07       88.96     14.95 o 
  -8  13   6      105.40      126.08     14.64 o 
  -7  13   6     1743.47     1729.56     37.31 o 
  -6  13   6      182.74      184.17     15.57 o 
  -5  13   6        5.10       -1.99     11.02 o 
  -4  13   6     2710.38     2740.02     56.82 o 
  -3  13   6       31.88       10.36     10.31 o 
  -2  13   6      388.58      380.53     19.17 o 
  -1  13   6      198.23      204.17     16.24 o 
   0  13   6      677.47      720.41     33.29 o 
   1  13   6      301.69      287.39     17.61 o 
   2  13   6      934.70      939.38     29.21 o 
   3  13   6     4024.32     3965.00     64.30 o 
   4  13   6       17.12       27.10     25.28 o 
   5  13   6      110.34      150.39     19.58 o 
   6  13   6      163.11      203.89     21.02 o 
   7  13   6      755.85      723.07     34.82 o 
   8  13   6      639.83      669.60     29.12 o 
   9  13   6        0.29        9.57     16.71 o 
 -11  14   6      336.74      333.13     31.29 o 
 -10  14   6      797.55      724.69     36.66 o 
  -9  14   6        9.98       14.45     13.47 o 
  -8  14   6      362.79      340.33     21.62 o 
  -7  14   6      483.74      458.29     23.39 o 
  -6  14   6      658.68      667.04     26.67 o 
  -5  14   6      256.76      291.85     27.27 o 
  -4  14   6      349.86      350.09     27.29 o 
  -3  14   6      739.60      689.04     35.11 o 
  -2  14   6       38.81       43.74     16.97 o 
  -1  14   6      843.72      921.24     47.68 o 
   0  14   6     1963.58     2083.99     71.08 o 
   1  14   6     2102.09     2167.41     62.07 o 
   2  14   6     1049.20     1042.54     66.94 o 
   3  14   6       14.88       35.40     15.60 o 
   4  14   6     2007.59     2110.81     53.97 o 
   5  14   6      399.11      430.66     27.82 o 
   6  14   6      780.27      744.11     35.35 o 
   7  14   6       83.77      122.31     20.80 o 
  -9  15   6       84.20       93.76     23.32 o 
  -8  15   6     1216.84     1112.68     47.21 o 
  -7  15   6      610.69      593.17     45.25 o 
  -6  15   6      214.55      241.41     33.87 o 
  -5  15   6      833.56      831.80     40.16 o 
  -4  15   6      256.41      238.94     25.96 o 
  -3  15   6        4.40        1.64     16.17 o 
  -2  15   6      708.98      835.74     69.03 o 
  -1  15   6       19.04        4.07     18.63 o 
   0  15   6       75.12       41.26     20.73 o 
   1  15   6      170.95      216.49     30.39 o 
   2  15   6        2.22       -2.95     16.95 o 
   3  15   6     2782.59     2819.57     64.80 o 
   4  15   6      139.87      154.17     21.32 o 
   5  15   6       65.91      103.58     22.83 o 
  -6  16   6       57.40       44.35     26.77 o 
  -5  16   6       49.46       85.20     27.87 o 
  -4  16   6      550.33      463.89     55.67 o 
  -3  16   6      719.80      624.21     63.09 o 
  -2  16   6      406.46      454.98     55.67 o 
  -1  16   6      519.04      541.08     60.12 o 
   0  16   6      104.35      128.40     38.60 o 
   1  16   6       11.98      104.65     39.34 o 
   2  16   6        7.95       16.33     30.43 o 
 -20   1   7       10.74       10.61     15.63 o 
 -19   1   7      110.53      116.47     16.45 o 
 -18   1   7     3834.82     4036.88     74.91 o 
 -17   1   7      330.63      308.45     18.24 o 
 -16   1   7     3101.18     3124.61     49.48 o 
 -15   1   7     1529.29     1498.58     29.59 o 
 -14   1   7      462.54      428.70     16.09 o 
 -13   1   7      844.76      913.87     17.91 o 
 -12   1   7      370.10      313.76      9.99 o 
 -11   1   7       12.43       30.12      4.87 o 
 -10   1   7      805.52      789.89     11.66 o 
  -9   1   7      321.10      409.35      8.35 o 
  -8   1   7     1030.68     1090.01     12.41 o 
  -7   1   7     9675.60     9225.80     63.79 o 
  -6   1   7     5427.59     5531.54     40.96 o 
  -5   1   7     4630.06     4355.07     33.30 o 
  -4   1   7      321.34      321.89      7.52 o 
  -3   1   7     7140.33     7363.35     59.67 o 
  -2   1   7      678.96      731.82     11.95 o 
  -1   1   7    10199.29    10379.40     84.42 o 
   0   1   7     8066.60     7696.45     59.52 o 
   1   1   7     4612.75     4648.70     38.58 o 
   2   1   7      439.58      357.76      8.93 o 
   3   1   7     8190.71     7752.85     55.95 o 
   4   1   7     2551.60     2424.08     24.22 o 
   5   1   7    15861.71    14896.05     98.37 o 
   6   1   7      621.93      600.70     11.32 o 
   7   1   7      153.64      173.08      6.94 o 
   8   1   7      974.73      937.10     14.09 o 
   9   1   7     2221.16     2264.22     32.37 o 
  10   1   7       51.96       58.72      6.39 o 
  11   1   7     2875.42     2691.49     29.22 o 
  12   1   7       59.35       47.79      8.95 o 
  13   1   7      497.16      497.39     17.12 o 
  14   1   7        7.63        7.77      9.60 o 
  15   1   7      920.18      941.02     24.09 o 
 -20   2   7     1385.77     1492.60    104.28 o 
 -19   2   7     2478.23     2632.88     56.46 o 
 -18   2   7      471.60      474.07     24.82 o 
 -17   2   7      261.65      284.02     16.38 o 
 -16   2   7      308.13      288.35     15.49 o 
 -15   2   7     1509.13     1437.03     34.12 o 
 -14   2   7     1175.82     1111.35     25.04 o 
 -13   2   7     2519.87     2636.71     31.61 o 
 -12   2   7     1129.91     1158.29     19.26 o 
 -11   2   7       13.94       29.16      5.49 o 
 -10   2   7       15.19       44.09      4.67 o 
  -9   2   7     1584.31     1451.04     15.10 o 
  -8   2   7      116.50       93.07      4.85 o 
  -7   2   7     3273.62     3292.89     28.12 o 
  -6   2   7      239.68      309.67      7.25 o 
  -5   2   7       44.11       46.37      3.84 o 
  -4   2   7     1002.10     1073.81     13.65 o 
  -3   2   7     1448.76     1294.70     15.63 o 
  -2   2   7       38.90       49.92      4.12 o 
  -1   2   7       34.42       37.25      4.19 o 
   0   2   7      435.21      358.52      7.63 o 
   1   2   7      160.98      170.27      6.11 o 
   2   2   7      126.55      143.70      5.27 o 
   3   2   7      153.48      161.54      5.51 o 
   4   2   7       13.76       18.67      4.12 o 
   5   2   7     1562.46     1426.59     16.03 o 
   6   2   7      382.56      339.56      8.61 o 
   7   2   7     1625.88     1575.95     18.76 o 
   8   2   7      822.83      741.56     12.87 o 
   9   2   7      595.68      632.95     12.50 o 
  10   2   7      459.01      450.36     11.03 o 
  11   2   7      124.39      133.67      8.29 o 
  12   2   7      149.60      161.96     10.51 o 
  13   2   7     1558.53     1637.52     28.58 o 
  14   2   7        6.51       11.49     10.12 o 
  15   2   7      271.53      243.63     15.36 o 
 -19   3   7      501.82      537.57     28.71 o 
 -18   3   7      708.55      707.90     26.21 o 
 -17   3   7     2302.97     2379.79     45.04 o 
 -16   3   7      548.85      502.91     21.24 o 
 -15   3   7       10.68        6.97      8.42 o 
 -14   3   7     1754.81     1731.43     27.87 o 
 -13   3   7     1184.57     1131.98     19.68 o 
 -12   3   7      500.51      538.93     16.97 o 
 -11   3   7     5344.15     5129.56     49.07 o 
 -10   3   7      160.59      160.56      8.45 o 
  -9   3   7       29.46       62.50      4.74 o 
  -8   3   7     2023.79     1942.38     19.19 o 
  -7   3   7      107.63      137.20      5.42 o 
  -6   3   7     1317.47     1281.63     14.09 o 
  -5   3   7    18276.42    18324.76    120.44 o 
  -4   3   7     2464.44     2518.93     23.39 o 
  -3   3   7     1850.02     1677.52     16.30 o 
  -2   3   7     1928.01     1745.16     17.57 o 
  -1   3   7     1832.18     1866.26     18.99 o 
   0   3   7     8167.25     8138.91     66.94 o 
   1   3   7    12344.53    12025.59     85.11 o 
   2   3   7      190.13      231.24      7.31 o 
   3   3   7     2466.15     2454.95     22.84 o 
   4   3   7      123.56      120.83      5.67 o 
   5   3   7     1999.73     1766.07     18.36 o 
   6   3   7      597.61      592.79     10.68 o 
   7   3   7     3049.53     3025.04     28.41 o 
   8   3   7      211.48      220.80      8.08 o 
   9   3   7     7758.65     7410.77     56.35 o 
  10   3   7        2.87       -4.32      5.36 o 
  11   3   7      109.93      111.87      8.30 o 
  12   3   7       34.29       53.83      8.91 o 
  13   3   7     1238.49     1270.91     24.29 o 
  14   3   7       58.93       57.73     12.75 o 
  15   3   7     2931.88     3157.97     63.09 o 
 -19   4   7      557.25      537.84     25.05 o 
 -18   4   7      264.58      263.56     21.35 o 
 -17   4   7        0.70       -9.28     11.43 o 
 -16   4   7      148.01      177.83     14.56 o 
 -15   4   7        0.24       11.63      9.59 o 
 -14   4   7        0.07       -2.00      8.33 o 
 -13   4   7     1190.86     1135.57     21.85 o 
 -12   4   7     2098.60     2116.62     27.32 o 
 -11   4   7      206.41      237.85     12.52 o 
 -10   4   7     2919.59     2821.33     31.37 o 
  -9   4   7      555.69      589.38     11.64 o 
  -8   4   7      852.12      818.67     12.02 o 
  -7   4   7      296.75      333.00      7.93 o 
  -6   4   7     2981.92     3005.19     28.61 o 
  -5   4   7     1983.75     1866.72     18.54 o 
  -4   4   7       97.10      139.78      4.99 o 
  -3   4   7     6668.32     6382.25     43.92 o 
  -2   4   7     7722.71     7952.34     56.53 o 
  -1   4   7     4036.49     4100.90     32.78 o 
   0   4   7      903.10     1080.57     13.67 o 
   1   4   7     1228.68     1306.77     20.05 o 
   2   4   7       58.48       47.72      4.90 o 
   3   4   7    20110.28    19369.26    128.76 o 
   4   4   7     1468.78     1339.41     15.09 o 
   5   4   7      921.47     1003.33     13.28 o 
   6   4   7     3684.74     3588.86     31.44 o 
   7   4   7      544.69      532.75     13.84 o 
   8   4   7        6.27        6.29      5.22 o 
   9   4   7        0.33       -1.02      5.28 o 
  10   4   7      614.59      643.20     14.35 o 
  11   4   7       15.10       10.45      7.03 o 
  12   4   7      535.53      521.21     15.73 o 
  13   4   7        2.27       -9.27     10.32 o 
  14   4   7        0.76       -0.47     12.20 o 
  15   4   7      179.59      210.49     19.86 o 
 -19   5   7     1396.76     1483.85     45.48 o 
 -18   5   7      430.30      441.75     22.80 o 
 -17   5   7        8.38       -1.40     11.64 o 
 -16   5   7      169.37      178.33     14.62 o 
 -15   5   7     1081.47     1161.90     33.31 o 
 -14   5   7     2239.41     2319.05     34.69 o 
 -13   5   7       13.21       15.63      7.80 o 
 -12   5   7     3202.93     3140.04     37.92 o 
 -11   5   7      189.79      198.14     10.02 o 
 -10   5   7     2915.55     2995.05     33.02 o 
  -9   5   7    10524.62    10643.34     93.44 o 
  -8   5   7     2351.90     2447.20     29.92 o 
  -7   5   7     3848.27     3733.05     37.48 o 
  -6   5   7     2920.94     2940.02     28.74 o 
  -5   5   7      159.53      147.17      5.72 o 
  -4   5   7    11966.23    11397.82     79.74 o 
  -3   5   7    18380.27    18045.15    121.61 o 
  -2   5   7     5472.40     5620.67     44.12 o 
  -1   5   7    13082.40    12249.28    102.70 o 
   0   5   7     3047.49     2896.28     31.54 o 
   1   5   7     5193.76     5024.93     41.26 o 
   2   5   7     5017.41     5043.98     45.75 o 
   3   5   7      947.11     1027.66     17.88 o 
   4   5   7     5267.02     5123.37     42.03 o 
   5   5   7      282.18      256.21      8.25 o 
   6   5   7     2943.71     2806.72     27.91 o 
   7   5   7     4901.77     4860.38     41.95 o 
   8   5   7       68.87       41.72      6.03 o 
   9   5   7       44.43       37.63      6.10 o 
  10   5   7      351.04      358.49     11.68 o 
  11   5   7      751.57      784.63     20.17 o 
  12   5   7       86.63       78.72     12.45 o 
  13   5   7     3636.45     3704.03     57.12 o 
  14   5   7       42.82       49.33     13.25 o 
 -18   6   7      407.03      422.95     25.23 o 
 -17   6   7       60.15       38.87     12.72 o 
 -16   6   7      443.48      421.01     19.42 o 
 -15   6   7      521.46      549.05     20.20 o 
 -14   6   7     1271.31     1169.92     29.16 o 
 -13   6   7      367.54      443.57     15.61 o 
 -12   6   7      261.44      253.94     11.69 o 
 -11   6   7       34.27       44.75      7.68 o 
 -10   6   7     2748.83     2731.14     33.53 o 
  -9   6   7        1.06       16.99      6.57 o 
  -8   6   7     2626.39     2530.16     29.86 o 
  -7   6   7     2802.35     2772.76     32.58 o 
  -6   6   7     1992.67     2138.52     23.51 o 
  -5   6   7      319.30      384.25      9.41 o 
  -4   6   7      519.66      585.58     11.11 o 
  -3   6   7      348.56      370.79      7.91 o 
  -2   6   7      440.33      410.44     10.80 o 
  -1   6   7      900.42      887.99     12.17 o 
   0   6   7     1066.83     1039.33     15.88 o 
   1   6   7     1526.69     1611.02     20.67 o 
   2   6   7     2701.05     2470.41     26.55 o 
   3   6   7       32.50       17.30      4.20 o 
   4   6   7     3041.54     2986.13     27.21 o 
   5   6   7      567.84      519.70     11.30 o 
   6   6   7      275.92      253.81      9.30 o 
   7   6   7       34.49       25.40      6.25 o 
   8   6   7      834.81      835.00     16.47 o 
   9   6   7       22.74       19.87      7.04 o 
  10   6   7      103.32       96.14     11.67 o 
  11   6   7      326.03      335.67     17.85 o 
  12   6   7      138.66      189.62     18.31 o 
  13   6   7        0.06       -7.52     11.71 o 
  14   6   7      775.19      784.56     27.83 o 
 -18   7   7     2954.41     2912.19     60.73 o 
 -17   7   7        9.57       25.40     15.19 o 
 -16   7   7      318.76      367.84     20.25 o 
 -15   7   7      375.66      372.41     19.79 o 
 -14   7   7      335.43      302.45     15.17 o 
 -13   7   7      163.03      161.38     12.06 o 
 -12   7   7     3161.88     3130.83     51.26 o 
 -11   7   7      222.33      226.73     11.73 o 
 -10   7   7      777.99      774.85     18.24 o 
  -9   7   7     4026.90     3866.48     45.13 o 
  -8   7   7     1756.23     1629.19     24.23 o 
  -7   7   7        7.22       64.82      7.07 o 
  -6   7   7     5630.47     5494.44     51.26 o 
  -5   7   7       72.35       59.64      6.20 o 
  -4   7   7      531.22      501.22     12.28 o 
  -3   7   7     4960.31     4878.29     42.06 o 
  -2   7   7      972.96      960.35     17.30 o 
  -1   7   7     2304.59     2442.68     23.93 o 
   0   7   7     2067.11     1978.86     25.29 o 
   1   7   7       97.08      117.09      7.04 o 
   2   7   7      205.21      232.96      8.56 o 
   3   7   7       39.91       49.23      5.96 o 
   4   7   7      345.76      321.17      7.80 o 
   5   7   7     3430.58     3333.26     38.92 o 
   6   7   7      891.85      850.08     18.20 o 
   7   7   7     3352.89     3314.69     40.67 o 
   8   7   7       37.31       35.71      8.59 o 
   9   7   7       15.79       -0.21      8.46 o 
  10   7   7      294.48      290.95     16.83 o 
  11   7   7     1333.15     1370.36     34.38 o 
  12   7   7      493.46      516.82     24.12 o 
  13   7   7      680.02      697.97     27.86 o 
 -17   8   7     1069.11     1108.80     48.07 o 
 -16   8   7        0.55       27.99     14.19 o 
 -15   8   7      902.13      856.08     28.14 o 
 -14   8   7      125.11      149.33     19.81 o 
 -13   8   7       34.52       45.48     11.84 o 
 -12   8   7      692.18      691.39     23.09 o 
 -11   8   7      894.18      870.13     24.94 o 
 -10   8   7     2230.45     2242.52     40.71 o 
  -9   8   7      172.93      144.48     10.71 o 
  -8   8   7     3290.68     3099.75     41.41 o 
  -7   8   7      464.02      481.48     13.37 o 
  -6   8   7      620.89      653.59     15.90 o 
  -5   8   7      570.37      657.50     14.62 o 
  -4   8   7      404.59      386.56     11.36 o 
  -3   8   7      710.40      703.05     14.98 o 
  -2   8   7     1048.81      990.98     16.94 o 
  -1   8   7     1311.26     1251.50     17.49 o 
   0   8   7     1792.19     2043.88     27.25 o 
   1   8   7     2985.05     3028.05     35.88 o 
   2   8   7      461.93      476.29     13.32 o 
   3   8   7     3284.53     3260.43     34.69 o 
   4   8   7     3151.73     3043.37     37.44 o 
   5   8   7      473.10      464.48     12.32 o 
   6   8   7        6.08       15.08      6.88 o 
   7   8   7     1304.44     1262.18     24.48 o 
   8   8   7       15.04       30.44      8.65 o 
   9   8   7      610.24      672.50     22.17 o 
  10   8   7      590.63      570.26     24.62 o 
  11   8   7       32.97       22.93     13.11 o 
  12   8   7      175.78      173.10     18.13 o 
  13   8   7      320.09      343.45     22.05 o 
 -17   9   7      438.17      388.69     34.50 o 
 -16   9   7     3107.66     3258.83     71.82 o 
 -15   9   7        3.99        6.88     13.26 o 
 -14   9   7      826.42      796.02     33.28 o 
 -13   9   7       81.07       96.16     15.18 o 
 -12   9   7       27.05       18.34     11.74 o 
 -11   9   7      346.32      344.53     19.37 o 
 -10   9   7      587.19      617.93     23.86 o 
  -9   9   7       22.56       16.83      9.96 o 
  -8   9   7      754.03      728.46     20.89 o 
  -7   9   7      974.76     1003.92     23.34 o 
  -6   9   7      292.07      294.42     13.42 o 
  -5   9   7     1223.13     1246.64     24.88 o 
  -4   9   7     1168.46     1115.60     31.63 o 
  -3   9   7     1274.17     1208.35     28.51 o 
  -2   9   7      545.66      503.12     17.23 o 
  -1   9   7     2343.52     2211.18     32.86 o 
   0   9   7      386.27      412.18     16.31 o 
   1   9   7     1562.58     1456.29     23.15 o 
   2   9   7       16.70       23.38      6.04 o 
   3   9   7     3638.47     3608.44     41.88 o 
   4   9   7      174.15      217.08     11.96 o 
   5   9   7      492.82      508.37     17.84 o 
   6   9   7       20.05       36.91      7.51 o 
   7   9   7     1692.72     1703.76     29.24 o 
   8   9   7      192.71      187.38     12.41 o 
   9   9   7       54.39       56.24     12.06 o 
  10   9   7      205.75      227.56     18.13 o 
  11   9   7       12.51        2.87     12.93 o 
  12   9   7      189.64      186.41     21.02 o 
 -16  10   7        2.80       17.34     17.36 o 
 -15  10   7      175.28      185.61     22.39 o 
 -14  10   7      163.29      168.95     22.71 o 
 -13  10   7      503.33      484.18     27.28 o 
 -12  10   7       25.96       31.12     14.78 o 
 -11  10   7       33.40       29.68     12.38 o 
 -10  10   7        7.12        3.31     10.84 o 
  -9  10   7      474.26      443.62     20.76 o 
  -8  10   7     1435.43     1353.55     46.19 o 
  -7  10   7      174.38      195.16     13.80 o 
  -6  10   7      824.63      870.07     22.00 o 
  -5  10   7      114.47      136.02     12.15 o 
  -4  10   7      169.50      152.88     10.85 o 
  -3  10   7        2.78       -7.01      7.01 o 
  -2  10   7       75.53      114.73     14.35 o 
  -1  10   7      179.79      185.25     10.44 o 
   0  10   7      794.27      872.97     23.43 o 
   1  10   7      283.66      297.32     14.70 o 
   2  10   7      325.53      304.12     15.05 o 
   3  10   7        4.14       22.23     14.89 o 
   4  10   7     1118.41     1106.63     29.80 o 
   5  10   7      144.77      136.53     15.29 o 
   6  10   7      109.31      108.82     15.07 o 
   7  10   7      103.23      121.56     12.73 o 
   8  10   7       23.90       12.50     14.57 o 
   9  10   7     1035.66      948.62     36.59 o 
  10  10   7     1377.25     1353.72     75.21 o 
  11  10   7       99.48      112.31     20.79 o 
 -15  11   7     1411.30     1517.63     48.16 o 
 -14  11   7       44.44       39.09     17.39 o 
 -13  11   7       34.97       26.32     16.11 o 
 -12  11   7      145.51      144.82     19.62 o 
 -11  11   7       48.39       76.08     16.75 o 
 -10  11   7     1952.03     1953.00     48.75 o 
  -9  11   7      282.41      301.83     24.22 o 
  -8  11   7       95.09      141.98     14.69 o 
  -7  11   7     2796.69     2809.83     46.82 o 
  -6  11   7       66.67       93.80     11.64 o 
  -5  11   7      328.15      333.72     16.60 o 
  -4  11   7      764.48      775.42     22.51 o 
  -3  11   7      240.81      236.10     13.88 o 
  -2  11   7     1024.68     1026.68     22.86 o 
  -1  11   7     1631.36     1615.29     28.89 o 
   0  11   7       50.89       60.11     10.78 o 
   1  11   7      654.39      610.47     26.67 o 
   2  11   7      705.43      733.67     32.96 o 
   3  11   7     1665.33     1661.83     67.53 o 
   4  11   7       34.80       32.91     14.03 o 
   5  11   7      485.39      475.98     24.87 o 
   6  11   7      173.45      171.05     19.18 o 
   7  11   7       43.26       55.68     16.69 o 
   8  11   7       19.61       45.30     16.87 o 
   9  11   7      366.66      395.99     27.09 o 
  10  11   7     1004.92     1054.15     44.78 o 
 -14  12   7       20.92       38.58     18.65 o 
 -13  12   7      110.51      129.89     21.47 o 
 -12  12   7       48.60       53.87     17.70 o 
 -11  12   7       46.51       34.43     26.14 o 
 -10  12   7      375.61      350.89     23.90 o 
  -9  12   7     1224.33     1185.47     37.85 o 
  -8  12   7       57.81      104.39     19.47 o 
  -7  12   7      475.82      555.35     40.90 o 
  -6  12   7     1439.37     1387.42     38.36 o 
  -5  12   7      314.17      299.21     18.36 o 
  -4  12   7     3220.66     3300.68     56.21 o 
  -3  12   7      298.18      279.25     23.07 o 
  -2  12   7       97.02       98.23     11.26 o 
  -1  12   7      291.58      312.97     15.90 o 
   0  12   7      269.40      354.72     37.11 o 
   1  12   7      423.86      475.42     20.65 o 
   2  12   7     3348.71     3213.34     92.78 o 
   3  12   7      146.12      151.07     21.70 o 
   4  12   7      494.76      454.68     30.80 o 
   5  12   7        0.78        5.94     22.74 o 
   6  12   7      428.45      362.93     24.68 o 
   7  12   7       15.31       -2.82     14.78 o 
   8  12   7     2039.26     2243.09     66.29 o 
   9  12   7       17.01        6.35     20.84 o 
 -12  13   7      106.31      142.92     25.69 o 
 -11  13   7      658.04      656.09     40.07 o 
 -10  13   7      335.09      298.65     28.10 o 
  -9  13   7      668.04      782.34     43.57 o 
  -8  13   7      222.70      189.49     23.40 o 
  -7  13   7     3965.67     3875.59    134.29 o 
  -6  13   7     2293.70     2403.32     63.27 o 
  -5  13   7      719.35      649.18     33.81 o 
  -4  13   7      249.81      230.20     23.05 o 
  -3  13   7       37.19       36.63     21.05 o 
  -2  13   7      508.02      508.93     30.41 o 
  -1  13   7      701.24      723.14     37.85 o 
   0  13   7     3743.72     3774.31    115.08 o 
   1  13   7     2052.85     2143.82     70.96 o 
   2  13   7        0.75       22.52     21.55 o 
   3  13   7     1194.15     1238.78     46.83 o 
   4  13   7     2064.62     2236.13     63.92 o 
   5  13   7        5.29        2.77     17.37 o 
   6  13   7      937.88     1010.69     45.42 o 
   7  13   7       22.61       81.57     22.26 o 
   8  13   7       25.88       29.43     20.60 o 
 -11  14   7      150.82      126.79     25.44 o 
 -10  14   7     1129.56     1116.89     72.57 o 
  -9  14   7      402.97      352.49     30.41 o 
  -8  14   7      465.51      505.42     33.48 o 
  -7  14   7       65.55       64.44     22.60 o 
  -6  14   7     1053.53     1052.39     46.55 o 
  -5  14   7      354.91      390.07     29.01 o 
  -4  14   7     1272.11     1261.00     57.20 o 
  -3  14   7      869.76      943.49     49.58 o 
  -2  14   7     1817.74     1779.84     95.75 o 
  -1  14   7       19.96        8.91     25.98 o 
   0  14   7      284.89      282.78     45.28 o 
   1  14   7       21.05       44.19     23.87 o 
   2  14   7      145.07      179.80     35.56 o 
   3  14   7     4148.33     4301.85     97.68 o 
   4  14   7       41.26       30.12     23.51 o 
   5  14   7       11.10       -5.83     19.48 o 
   6  14   7     2369.02     2505.61     72.27 o 
  -8  15   7       45.65       69.36     21.77 o 
  -7  15   7      710.13      719.04     39.25 o 
  -6  15   7      483.10      513.35     63.09 o 
  -5  15   7       28.35       17.61     39.34 o 
  -4  15   7       11.06      -25.64     29.69 o 
  -3  15   7      690.33      742.96     66.80 o 
  -2  15   7      102.55       69.03     32.66 o 
  -1  15   7     2094.89     2282.32    112.82 o 
   0  15   7       83.53       60.12     34.14 o 
   1  15   7        3.24      -14.84     26.72 o 
   2  15   7       14.01       14.98     18.71 o 
   3  15   7      119.75      169.47     39.42 o 
   4  15   7      140.88      135.60     29.51 o 
  -4  16   7      481.18      460.18     57.15 o 
  -3  16   7       97.96      115.04     38.60 o 
  -2  16   7      623.71      601.20     63.83 o 
  -1  16   7      187.00      156.61     43.79 o 
   0  16   7      346.30      366.66     54.92 o 
 -19   0   8        9.84      -21.50     21.50 o 
 -18   0   8     2341.83     2490.09     83.65 o 
 -17   0   8      266.47      285.21     58.26 o 
 -16   0   8     1818.10     1754.84     64.78 o 
 -15   0   8     1037.91     1074.73     69.03 o 
 -14   0   8      400.29      467.03     41.33 o 
 -13   0   8     1837.50     1764.38     47.09 o 
 -12   0   8     4144.80     4178.98     53.49 o 
 -11   0   8      144.50      127.27     10.09 o 
 -10   0   8     5424.07     4983.33     56.38 o 
  -9   0   8      116.75      165.61      9.97 o 
  -8   0   8       43.62       76.69      7.42 o 
  -7   0   8     6494.37     6450.75     72.10 o 
  -6   0   8     2950.18     2782.09     39.23 o 
  -5   0   8      225.84      277.81     10.90 o 
  -4   0   8     2071.48     2247.77     35.64 o 
  -3   0   8     1193.89     1011.14     20.00 o 
  -2   0   8     1952.02     1849.70     35.78 o 
  -1   0   8      920.67      899.62     25.08 o 
   0   0   8     5027.19     4966.97     66.73 o 
   1   0   8     3007.00     3148.23     47.44 o 
   2   0   8      492.91      572.62     18.02 o 
   3   0   8    20182.69    19621.38    226.27 o 
   4   0   8       55.42       90.54     12.54 o 
   5   0   8    21087.71    19700.20    229.43 o 
   6   0   8      492.62      444.72     15.32 o 
   7   0   8      641.51      606.53     19.66 o 
   8   0   8     1681.96     1645.76     27.86 o 
   9   0   8      150.12      173.45     11.50 o 
  10   0   8      232.65      268.10     14.19 o 
  11   0   8     1909.80     1918.12     36.43 o 
  12   0   8      350.75      319.66     19.06 o 
  13   0   8       17.50       23.68     14.22 o 
  14   0   8     1861.81     2091.46     48.86 o 
 -19   1   8      915.18      900.62     37.72 o 
 -18   1   8      148.62      193.14     21.87 o 
 -17   1   8      489.02      556.75     28.34 o 
 -16   1   8        2.19       18.09     13.84 o 
 -15   1   8       21.58       20.13     11.63 o 
 -14   1   8      716.41      700.57     24.51 o 
 -13   1   8       22.31       32.94      8.10 o 
 -12   1   8      119.14      130.80      8.74 o 
 -11   1   8     1729.66     1791.35     21.11 o 
 -10   1   8      526.52      511.22     10.41 o 
  -9   1   8        2.47       -4.10      4.15 o 
  -8   1   8     1521.87     1466.80     17.23 o 
  -7   1   8       78.78       93.52      5.54 o 
  -6   1   8      141.75      130.69      6.61 o 
  -5   1   8      240.68      257.88      7.68 o 
  -4   1   8      574.31      614.41     11.35 o 
  -3   1   8      247.43      251.07      9.48 o 
  -2   1   8       72.19      145.72      7.52 o 
  -1   1   8     1328.20     1232.48     16.19 o 
   0   1   8      485.56      529.71      9.87 o 
   1   1   8       22.00       49.87      5.54 o 
   2   1   8      367.35      386.98     13.16 o 
   3   1   8     1061.59     1044.96     19.89 o 
   4   1   8      622.64      491.94     13.47 o 
   5   1   8       98.15      126.27      7.30 o 
   6   1   8       15.04       13.88      5.09 o 
   7   1   8      555.62      530.84     11.42 o 
   8   1   8      248.99      209.65      8.48 o 
   9   1   8      618.88      591.64     12.95 o 
  10   1   8      234.58      238.55      9.95 o 
  11   1   8       52.90       46.33      7.88 o 
  12   1   8      254.84      278.55     12.91 o 
  13   1   8      719.48      767.10     20.96 o 
  14   1   8        8.26       10.61     10.39 o 
 -19   2   8      762.91      694.63     39.95 o 
 -18   2   8      502.65      564.60     51.49 o 
 -17   2   8      257.22      271.51     17.76 o 
 -16   2   8     2112.23     2103.40     40.30 o 
 -15   2   8      362.87      407.23     20.17 o 
 -14   2   8     2497.40     2509.27     36.75 o 
 -13   2   8     6324.53     6326.32     62.88 o 
 -12   2   8      156.40      123.49      8.82 o 
 -11   2   8       14.50       34.32      6.42 o 
 -10   2   8      339.48      327.02      9.65 o 
  -9   2   8       86.68      105.35      6.17 o 
  -8   2   8     1486.90     1400.91     17.38 o 
  -7   2   8     6418.55     6384.05     52.19 o 
  -6   2   8      231.90      224.96      7.62 o 
  -5   2   8     1502.86     1462.72     18.68 o 
  -4   2   8       77.53      135.37      7.01 o 
  -3   2   8     6650.44     6428.80     58.39 o 
  -2   2   8     1099.76     1100.84     16.29 o 
  -1   2   8      376.29      333.56      9.09 o 
   0   2   8     4123.11     4173.62     39.22 o 
   1   2   8     1681.53     1499.92     19.35 o 
   2   2   8       12.89       23.00      5.25 o 
   3   2   8     3560.74     3312.62     35.86 o 
   4   2   8        6.26       13.63      4.89 o 
   5   2   8      578.71      520.46     11.32 o 
   6   2   8       10.26       12.40      5.02 o 
   7   2   8       56.70       57.68      6.18 o 
   8   2   8      103.44       88.40      6.96 o 
   9   2   8      466.89      440.18     11.60 o 
  10   2   8       14.84       -0.75      6.07 o 
  11   2   8      882.71      941.41     18.98 o 
  12   2   8       68.16       58.71      9.27 o 
  13   2   8     1408.89     1431.76     29.07 o 
  14   2   8      312.31      299.34     16.89 o 
 -19   3   8     3008.05     3277.02     84.70 o 
 -18   3   8      663.10      653.45     33.30 o 
 -17   3   8      477.28      457.62     23.51 o 
 -16   3   8     3490.72     3502.20     67.87 o 
 -15   3   8      465.73      448.32     17.76 o 
 -14   3   8       66.56       62.37      9.07 o 
 -13   3   8      665.55      699.34     16.97 o 
 -12   3   8     2369.47     2248.74     30.16 o 
 -11   3   8      147.90      156.49      9.34 o 
 -10   3   8     4083.84     3835.41     39.83 o 
  -9   3   8     2809.77     2656.74     27.61 o 
  -8   3   8       15.06       34.48      5.23 o 
  -7   3   8       90.64      111.87      6.48 o 
  -6   3   8     1896.96     1761.00     21.91 o 
  -5   3   8      442.42      402.94     10.13 o 
  -4   3   8      141.82      137.29      6.52 o 
  -3   3   8     1043.29     1071.50     21.48 o 
  -2   3   8     5604.80     5454.09     48.07 o 
  -1   3   8       79.02       84.83      5.15 o 
   0   3   8     2393.92     2180.79     25.43 o 
   1   3   8     2396.15     2342.28     25.76 o 
   2   3   8      106.67      122.97      6.77 o 
   3   3   8      209.42      193.33      7.44 o 
   4   3   8      295.64      295.06      8.66 o 
   5   3   8        1.21       10.84      4.63 o 
   6   3   8     2009.56     1955.07     22.31 o 
   7   3   8     1717.89     1693.11     23.22 o 
   8   3   8      226.34      205.53      9.13 o 
   9   3   8      499.22      483.48     12.17 o 
  10   3   8       32.19       31.74      7.05 o 
  11   3   8      111.73      125.93     10.18 o 
  12   3   8     1014.12     1056.95     23.56 o 
  13   3   8      111.73      111.94     13.04 o 
  14   3   8      301.79      348.09     32.68 o 
 -19   4   8       15.23       26.78     14.91 o 
 -18   4   8      507.08      503.34     25.86 o 
 -17   4   8     2658.43     2671.09     54.72 o 
 -16   4   8      921.29      977.22     28.50 o 
 -15   4   8      320.60      311.36     16.34 o 
 -14   4   8     1067.96     1067.72     23.06 o 
 -13   4   8      849.06      886.63     23.08 o 
 -12   4   8      799.90      847.93     18.02 o 
 -11   4   8     3890.32     3863.49     42.68 o 
 -10   4   8     2231.07     2314.97     29.63 o 
  -9   4   8       55.20       72.83      6.42 o 
  -8   4   8       82.70      103.64      6.42 o 
  -7   4   8     2229.47     2243.05     29.15 o 
  -6   4   8      497.07      472.90     10.67 o 
  -5   4   8     6727.50     6754.02     59.21 o 
  -4   4   8     5335.18     5009.30     43.92 o 
  -3   4   8     6267.31     6541.36     54.16 o 
  -2   4   8     4624.67     4527.36     39.74 o 
  -1   4   8    20008.06    19410.37    156.30 o 
   0   4   8        1.21      104.61      7.79 o 
   1   4   8    16967.18    16614.99    120.39 o 
   2   4   8     1581.74     1449.33     17.20 o 
   3   4   8       87.72       96.67      5.66 o 
   4   4   8      148.68      189.12      7.32 o 
   5   4   8     1150.32     1162.27     15.83 o 
   6   4   8       68.99       49.72      5.78 o 
   7   4   8     6236.52     5982.34     51.96 o 
   8   4   8      452.86      421.51     11.50 o 
   9   4   8       49.90       43.60      6.80 o 
  10   4   8      617.00      694.76     15.81 o 
  11   4   8      831.92      912.42     19.04 o 
  12   4   8      251.90      227.11     14.94 o 
  13   4   8     1690.03     1765.61     37.96 o 
  14   4   8      292.06      313.03     24.23 o 
 -19   5   8        7.96       16.46     20.84 o 
 -18   5   8      638.66      674.42     29.14 o 
 -17   5   8       19.28       20.44     12.47 o 
 -16   5   8      240.29      270.24     18.05 o 
 -15   5   8      134.96      167.66     15.16 o 
 -14   5   8       23.03       16.06      9.01 o 
 -13   5   8      933.16      828.10     20.30 o 
 -12   5   8       74.93       59.39      8.92 o 
 -11   5   8     1133.12     1084.86     21.52 o 
 -10   5   8     4428.14     4270.37     45.58 o 
  -9   5   8     3109.46     3078.36     35.49 o 
  -8   5   8     1463.23     1455.27     22.45 o 
  -7   5   8    13740.11    13466.72    121.28 o 
  -6   5   8     4610.82     4501.93     46.01 o 
  -5   5   8      109.97      143.14      6.82 o 
  -4   5   8        1.36       14.36      4.16 o 
  -3   5   8     4160.32     3934.30     33.00 o 
  -2   5   8     1835.89     1885.07     20.74 o 
  -1   5   8     2595.09     2472.46     25.29 o 
   0   5   8      450.62      398.84      9.22 o 
   1   5   8      330.73      274.14      7.82 o 
   2   5   8      225.11      199.97      6.57 o 
   3   5   8     3801.24     3815.60     39.92 o 
   4   5   8     1292.14     1288.90     25.56 o 
   5   5   8      703.61      715.20     13.66 o 
   6   5   8     2520.61     2374.30     28.05 o 
   7   5   8       97.90      103.09      6.97 o 
   8   5   8       36.97       31.10      6.48 o 
   9   5   8       10.36        0.09      6.35 o 
  10   5   8      165.41      162.48     10.58 o 
  11   5   8      144.63      155.63     12.43 o 
  12   5   8      304.95      285.34     18.88 o 
  13   5   8       78.67       75.91     14.53 o 
 -18   6   8      643.10      654.51     29.84 o 
 -17   6   8     1138.46     1179.64     32.82 o 
 -16   6   8       33.94       48.64     13.07 o 
 -15   6   8     5650.69     5632.73     73.55 o 
 -14   6   8      139.40      153.71     13.39 o 
 -13   6   8       32.18       41.62      9.65 o 
 -12   6   8     1386.97     1315.78     24.78 o 
 -11   6   8     1756.23     1783.81     28.46 o 
 -10   6   8      213.70      268.68     11.88 o 
  -9   6   8     6409.40     6212.41     64.48 o 
  -8   6   8       18.38       14.00      6.66 o 
  -7   6   8      793.59      769.15     15.83 o 
  -6   6   8     2024.46     2030.75     26.13 o 
  -5   6   8      842.84      817.68     17.03 o 
  -4   6   8     4738.49     4570.66     43.81 o 
  -3   6   8     7342.65     7202.37     66.15 o 
  -2   6   8     2124.22     2241.71     27.08 o 
  -1   6   8    13083.87    12724.59     94.54 o 
   0   6   8     1045.18     1024.30     14.94 o 
   1   6   8     2587.02     2630.66     29.24 o 
   2   6   8      588.38      620.29     12.85 o 
   3   6   8       34.95       27.89      4.59 o 
   4   6   8        0.39       -1.64      5.49 o 
   5   6   8     5063.52     5093.46     47.24 o 
   6   6   8      838.05      895.58     16.95 o 
   7   6   8      440.23      412.56     11.86 o 
   8   6   8       29.49       32.79      7.33 o 
   9   6   8     1004.88      998.28     20.33 o 
  10   6   8      494.43      524.49     18.62 o 
  11   6   8     1297.96     1254.64     31.50 o 
  12   6   8      427.08      487.71     26.34 o 
  13   6   8       33.13       43.24     15.34 o 
 -18   7   8       68.77      111.22     23.32 o 
 -17   7   8        1.66       -1.08     14.58 o 
 -16   7   8      952.14      984.14     30.15 o 
 -15   7   8      748.96      700.52     27.41 o 
 -14   7   8       15.85       17.60     11.96 o 
 -13   7   8      364.15      314.23     16.03 o 
 -12   7   8      765.17      808.97     21.15 o 
 -11   7   8      139.08      127.88     10.83 o 
 -10   7   8      527.01      519.89     15.63 o 
  -9   7   8      197.91      202.19     10.86 o 
  -8   7   8      308.06      292.02     11.76 o 
  -7   7   8     1546.39     1532.89     24.19 o 
  -6   7   8     4571.52     4657.09     51.49 o 
  -5   7   8     1111.79     1026.46     24.15 o 
  -4   7   8      660.92      646.72     13.90 o 
  -3   7   8      254.43      288.85     10.17 o 
  -2   7   8      147.95      180.84      7.74 o 
  -1   7   8     2656.18     2708.72     26.41 o 
   0   7   8       90.54      121.26      7.99 o 
   1   7   8      420.34      388.27     10.49 o 
   2   7   8     1021.53     1011.34     17.39 o 
   3   7   8        0.56       -2.59      5.86 o 
   4   7   8     2236.74     2275.46     31.24 o 
   5   7   8     2385.93     2326.76     31.30 o 
   6   7   8       26.49       19.02      7.32 o 
   7   7   8      260.12      258.10     12.26 o 
   8   7   8     1138.17     1134.65     25.02 o 
   9   7   8      415.17      398.03     18.80 o 
  10   7   8       44.36       36.06     12.21 o 
  11   7   8       22.41       27.25     13.83 o 
  12   7   8       10.23       26.58     14.15 o 
 -17   8   8        7.23       -8.07     14.75 o 
 -16   8   8       77.79       89.91     16.79 o 
 -15   8   8      331.19      336.51     22.10 o 
 -14   8   8      575.03      547.06     37.12 o 
 -13   8   8      602.40      606.23     23.06 o 
 -12   8   8     1718.73     1782.83     34.19 o 
 -11   8   8     1075.85      969.92     24.66 o 
 -10   8   8       37.81       59.71     10.35 o 
  -9   8   8      562.24      547.27     16.42 o 
  -8   8   8     2185.38     2100.37     30.39 o 
  -7   8   8     2843.35     2853.22     39.34 o 
  -6   8   8      490.44      447.53     16.62 o 
  -5   8   8     3923.08     3608.67     42.77 o 
  -4   8   8       93.99       87.81      7.76 o 
  -3   8   8       96.58       90.78      8.06 o 
  -2   8   8     2279.59     2303.40     31.63 o 
  -1   8   8     1800.25     1834.95     26.74 o 
   0   8   8     1103.81     1053.94     20.67 o 
   1   8   8     4457.82     4303.25     44.85 o 
   2   8   8       67.73       51.01      7.35 o 
   3   8   8     2560.79     2434.72     30.71 o 
   4   8   8       34.86       62.31      8.54 o 
   5   8   8     1575.37     1463.08     26.98 o 
   6   8   8      249.87      262.54     11.80 o 
   7   8   8     2906.83     2980.13     44.36 o 
   8   8   8      220.63      238.94     15.78 o 
   9   8   8     1098.58     1124.13     28.67 o 
  10   8   8      953.81      956.62     27.84 o 
  11   8   8        4.58        5.76     13.14 o 
  12   8   8      216.02      217.69     20.06 o 
 -16   9   8      165.99      172.73     22.54 o 
 -15   9   8       14.38       36.40     16.40 o 
 -14   9   8      459.29      497.15     27.81 o 
 -13   9   8      334.94      295.06     25.60 o 
 -12   9   8      198.01      217.48     37.41 o 
 -11   9   8      483.20      496.88     20.71 o 
 -10   9   8       81.13       93.75     12.36 o 
  -9   9   8      805.22      834.41     24.53 o 
  -8   9   8     1461.07     1387.58     30.56 o 
  -7   9   8     1404.34     1327.24     28.36 o 
  -6   9   8       42.93       47.53      9.08 o 
  -5   9   8      760.07      806.09     20.42 o 
  -4   9   8      105.41       74.82      8.47 o 
  -3   9   8     1916.80     2019.22     32.43 o 
  -2   9   8     1004.00      996.26     20.92 o 
  -1   9   8       32.48       40.46      6.54 o 
   0   9   8      176.03      195.31     12.03 o 
   1   9   8       64.41       92.22      8.26 o 
   2   9   8      711.64      775.25     17.63 o 
   3   9   8      427.12      398.19     13.76 o 
   4   9   8     9043.39     8986.57     87.07 o 
   5   9   8      358.19      348.54     19.32 o 
   6   9   8      713.53      770.53     22.95 o 
   7   9   8       19.64       30.02      8.38 o 
   8   9   8      257.95      294.03     17.38 o 
   9   9   8      464.85      501.22     26.63 o 
  10   9   8      491.53      503.63     24.21 o 
  11   9   8       57.42       81.27     16.40 o 
 -15  10   8      461.66      420.56     28.32 o 
 -14  10   8        1.70        4.38     15.30 o 
 -13  10   8      383.92      415.59     26.64 o 
 -12  10   8      710.93      666.79     30.62 o 
 -11  10   8     1768.22     1771.08     53.89 o 
 -10  10   8     1226.86     1175.77     30.17 o 
  -9  10   8      230.00      218.66     21.92 o 
  -8  10   8      257.64      249.98     15.31 o 
  -7  10   8      469.46      456.01     18.41 o 
  -6  10   8      530.31      550.01     19.04 o 
  -5  10   8     1473.96     1543.07     29.15 o 
  -4  10   8        2.27       11.26      7.75 o 
  -3  10   8      230.10      286.29     13.12 o 
  -2  10   8        5.88       16.32      7.45 o 
  -1  10   8      429.03      434.90     17.89 o 
   0  10   8      237.62      233.09     14.86 o 
   1  10   8      340.06      407.45     18.90 o 
   2  10   8      649.46      673.29     27.36 o 
   3  10   8     7675.32     7756.41     94.85 o 
   4  10   8       84.67      108.05     14.00 o 
   5  10   8      853.17      797.71     25.03 o 
   6  10   8      520.13      539.14     23.87 o 
   7  10   8      576.04      565.82     25.56 o 
   8  10   8        4.73        6.67     13.56 o 
   9  10   8       54.41       35.78     15.01 o 
  10  10   8       89.08       65.51     16.71 o 
 -14  11   8      456.83      466.34     41.57 o 
 -13  11   8        2.18       -4.02     15.05 o 
 -12  11   8      357.79      322.29     24.82 o 
 -11  11   8       63.91       53.85     16.98 o 
 -10  11   8      193.30      238.56     29.78 o 
  -9  11   8     1290.61     1282.79     35.07 o 
  -8  11   8      531.76      559.91     23.72 o 
  -7  11   8      418.73      409.72     18.55 o 
  -6  11   8     1789.70     1740.94     34.86 o 
  -5  11   8      265.64      293.09     17.35 o 
  -4  11   8      352.32      367.56     17.73 o 
  -3  11   8        0.18       -5.21      8.74 o 
  -2  11   8       52.20       62.22     10.00 o 
  -1  11   8      452.26      479.84     15.49 o 
   0  11   8       71.75       64.02     12.98 o 
   1  11   8      430.89      516.08     35.46 o 
   2  11   8      253.39      272.29     23.80 o 
   3  11   8       88.20      114.29     22.92 o 
   4  11   8      248.99      276.85     28.50 o 
   5  11   8      510.85      539.59     24.36 o 
   6  11   8        3.15       -2.76     13.78 o 
   7  11   8        1.63       25.02     14.82 o 
   8  11   8        3.33       -9.43     12.83 o 
   9  11   8      157.19      152.81     21.59 o 
 -13  12   8     1637.23     1769.61     59.03 o 
 -12  12   8       84.43      108.54     19.46 o 
 -11  12   8        4.52       12.71     15.37 o 
 -10  12   8       30.59        3.04     14.64 o 
  -9  12   8      166.58      121.78     21.29 o 
  -8  12   8       43.99       71.10     25.75 o 
  -7  12   8     1856.27     1838.81     52.72 o 
  -6  12   8     1707.05     1771.37     46.15 o 
  -5  12   8     1261.31     1266.14     44.14 o 
  -4  12   8        3.57       18.95     10.77 o 
  -3  12   8     2102.80     2094.06     41.59 o 
  -2  12   8       45.99       41.86     11.85 o 
  -1  12   8     1482.91     1418.71     52.29 o 
   0  12   8     1510.26     1603.21    110.22 o 
   1  12   8       84.62       81.40     23.72 o 
   2  12   8      236.80      258.26     25.06 o 
   3  12   8     4418.10     4584.78     97.69 o 
   4  12   8       93.83       71.88     28.02 o 
   5  12   8       61.95       55.71     18.83 o 
   6  12   8       99.01      105.72     18.82 o 
   7  12   8      150.28      160.09     21.42 o 
   8  12   8       19.87       10.35     18.85 o 
 -12  13   8      363.26      381.69     32.34 o 
 -11  13   8      606.60      630.46     37.61 o 
 -10  13   8      368.94      415.21     31.64 o 
  -9  13   8      935.60      914.90     41.74 o 
  -8  13   8     1489.89     1509.38     51.22 o 
  -7  13   8      149.20      163.19     29.59 o 
  -6  13   8      554.57      538.99     31.72 o 
  -5  13   8      235.59      270.74     22.80 o 
  -4  13   8     1652.20     1630.44     44.51 o 
  -3  13   8      153.72      185.55     19.66 o 
  -2  13   8       77.41       83.27     19.90 o 
  -1  13   8        9.37        5.94     25.24 o 
   0  13   8      992.22      999.96     51.04 o 
   1  13   8        0.30       55.75     37.11 o 
   2  13   8      473.68      466.49     31.53 o 
   3  13   8       34.23       30.79     17.99 o 
   4  13   8     2126.47     2253.96     65.43 o 
   5  13   8       14.78        5.47     19.31 o 
   6  13   8      718.87      698.28     85.23 o 
   7  13   8       89.82      100.93     30.22 o 
 -10  14   8     1108.14     1205.22     93.91 o 
  -9  14   8       23.18       51.83     20.93 o 
  -8  14   8      304.01      260.20     27.39 o 
  -7  14   8      198.62      242.50     26.43 o 
  -6  14   8     1865.27     2013.68     60.12 o 
  -5  14   8       21.17       23.09     17.72 o 
  -4  14   8      582.50      647.19     38.67 o 
  -3  14   8      875.42     1024.79     52.70 o 
  -2  14   8       37.11       26.72     30.43 o 
  -1  14   8      498.66      538.11     56.41 o 
   0  14   8     1573.94     1857.03    100.20 o 
   1  14   8      636.18      643.42    124.32 o 
   2  14   8     1037.09     1197.84     48.41 o 
   3  14   8     1078.33     1220.97     87.47 o 
   4  14   8       26.96       20.23     20.46 o 
   5  14   8        6.20      -17.49     17.49 o 
  -7  15   8     1412.36     1325.13     50.97 o 
  -6  15   8      171.22      181.59     25.63 o 
  -5  15   8        6.72       20.53     23.75 o 
  -4  15   8      677.32      679.29     47.32 o 
  -3  15   8      985.65      919.61     71.25 o 
  -2  15   8     1187.02     1256.57     84.61 o 
  -1  15   8       47.62       28.20     31.92 o 
   0  15   8      408.08      342.90     51.21 o 
   1  15   8      245.67      328.06     51.96 o 
   2  15   8       62.63      102.35     38.99 o 
 -19   1   9      904.94      973.32     38.98 o 
 -18   1   9       34.34       54.28     17.67 o 
 -17   1   9      446.18      451.88     26.89 o 
 -16   1   9       17.05       30.36     14.36 o 
 -15   1   9     1630.47     1746.18     39.55 o 
 -14   1   9     1097.42     1094.28     30.74 o 
 -13   1   9     1346.36     1240.30     23.39 o 
 -12   1   9     2542.52     2435.88     27.64 o 
 -11   1   9     3094.25     3064.42     30.65 o 
 -10   1   9      368.94      391.63     10.28 o 
  -9   1   9     6220.92     6152.52     50.34 o 
  -8   1   9      826.75      893.71     15.34 o 
  -7   1   9     6387.45     6111.20     55.59 o 
  -6   1   9     5295.40     5042.10     52.10 o 
  -5   1   9      234.97      218.72     10.40 o 
  -4   1   9      124.06      115.05      7.79 o 
  -3   1   9     9152.86     8757.64     86.74 o 
  -2   1   9     1079.58     1169.06     21.28 o 
  -1   1   9      295.78      284.73      9.95 o 
   0   1   9     2819.23     2762.93     31.24 o 
   1   1   9      837.54      873.16     16.04 o 
   2   1   9      171.32      193.50      8.84 o 
   3   1   9    20677.59    20152.11    165.60 o 
   4   1   9     4857.52     4568.31     47.45 o 
   5   1   9     4884.06     4667.48     46.26 o 
   6   1   9      504.72      553.86     13.86 o 
   7   1   9       46.43       56.53      6.72 o 
   8   1   9       24.47       19.68      6.35 o 
   9   1   9      621.75      665.54     16.36 o 
  10   1   9       97.30      100.14     10.44 o 
  11   1   9      848.07      911.83     21.22 o 
  12   1   9      482.72      465.65     17.88 o 
  13   1   9      427.01      432.34     20.33 o 
 -19   2   9      427.47      494.93     35.38 o 
 -18   2   9      471.02      478.75     34.51 o 
 -17   2   9      436.71      429.12     28.50 o 
 -16   2   9      908.24     1025.93     36.98 o 
 -15   2   9      471.37      506.05     22.65 o 
 -14   2   9       93.83       98.19     11.03 o 
 -13   2   9      111.12      113.41     10.40 o 
 -12   2   9      188.78      206.08     11.48 o 
 -11   2   9      793.12      785.40     15.51 o 
 -10   2   9      997.71      953.45     15.91 o 
  -9   2   9     2465.09     2285.35     25.63 o 
  -8   2   9      287.98      317.79     11.10 o 
  -7   2   9      161.24      143.83      7.84 o 
  -6   2   9      141.79      118.94      7.54 o 
  -5   2   9     4136.37     3871.41     42.31 o 
  -4   2   9       48.71      105.49      7.80 o 
  -3   2   9      296.20      370.88     12.65 o 
  -2   2   9     2412.31     2144.49     27.54 o 
  -1   2   9     6742.41     6199.55     60.96 o 
   0   2   9     4529.13     4192.90     44.91 o 
   1   2   9      663.18      765.91     15.07 o 
   2   2   9        2.03        2.44      5.62 o 
   3   2   9     2455.14     2330.71     29.18 o 
   4   2   9      623.85      606.62     13.51 o 
   5   2   9     1117.34     1131.46     18.55 o 
   6   2   9      499.80      474.38     11.97 o 
   7   2   9      874.72      823.70     15.62 o 
   8   2   9       52.32       53.64      7.06 o 
   9   2   9      909.29      947.63     25.12 o 
  10   2   9       39.83       50.80      9.85 o 
  11   2   9      125.19      118.32     11.46 o 
  12   2   9      244.04      251.88     14.89 o 
  13   2   9       21.95       16.87     11.94 o 
 -19   3   9     1273.30     1331.95     53.55 o 
 -18   3   9      610.48      642.37     32.19 o 
 -17   3   9      563.76      612.24     30.29 o 
 -16   3   9     1398.16     1381.40     41.88 o 
 -15   3   9      458.30      509.74     21.18 o 
 -14   3   9     3233.68     3238.60     44.65 o 
 -13   3   9     7655.57     7553.11     77.92 o 
 -12   3   9       15.67       67.07      9.03 o 
 -11   3   9     2564.69     2569.78     34.77 o 
 -10   3   9      168.89      218.75      9.19 o 
  -9   3   9     2510.21     2327.29     28.53 o 
  -8   3   9      206.83      203.94      9.02 o 
  -7   3   9     1912.66     1948.26     24.55 o 
  -6   3   9      293.86      332.69     10.54 o 
  -5   3   9     9562.85     9189.10     81.82 o 
  -4   3   9       15.00       36.97      6.26 o 
  -3   3   9      145.38      175.84      9.96 o 
  -2   3   9     1233.21     1274.01     19.94 o 
  -1   3   9     4559.68     4366.48     43.20 o 
   0   3   9       69.98       85.85      7.47 o 
   1   3   9    19642.21    18576.36    161.52 o 
   2   3   9       94.01      104.65      7.99 o 
   3   3   9      894.30      859.96     14.99 o 
   4   3   9        6.30       -2.38      5.91 o 
   5   3   9      111.29      162.25      7.77 o 
   6   3   9       14.98       20.21      5.85 o 
   7   3   9     5142.90     5057.07     48.39 o 
   8   3   9      451.02      428.23     12.69 o 
   9   3   9        6.84       10.03      8.14 o 
  10   3   9      341.95      342.95     14.16 o 
  11   3   9      686.50      670.95     18.76 o 
  12   3   9        7.03       -9.78      9.78 o 
  13   3   9     1559.81     1692.31     35.08 o 
 -19   4   9      102.03      142.37     25.13 o 
 -18   4   9       80.83       82.97     25.60 o 
 -17   4   9      280.74      292.46     23.91 o 
 -16   4   9     1649.76     1712.75     41.84 o 
 -15   4   9      219.91      200.89     17.04 o 
 -14   4   9        3.13       16.65     10.14 o 
 -13   4   9     1455.39     1384.57     27.64 o 
 -12   4   9      929.30      889.33     20.07 o 
 -11   4   9     4111.67     4091.06     48.11 o 
 -10   4   9     2114.88     2343.29     32.51 o 
  -9   4   9     1023.87     1079.97     18.43 o 
  -8   4   9      970.28      921.21     17.95 o 
  -7   4   9     6730.61     6499.01     62.66 o 
  -6   4   9      207.04      215.74      8.95 o 
  -5   4   9     4271.15     4170.26     41.21 o 
  -4   4   9     2126.21     2042.43     26.14 o 
  -3   4   9      992.24      942.89     15.06 o 
  -2   4   9      129.06      151.48      7.19 o 
  -1   4   9      185.84      201.49      9.03 o 
   0   4   9     2191.96     2152.84     25.54 o 
   1   4   9        7.71       10.88      5.66 o 
   2   4   9      166.38      149.67      6.73 o 
   3   4   9      109.10      126.70      6.80 o 
   4   4   9       67.02       65.36      5.99 o 
   5   4   9     2147.50     2111.80     24.30 o 
   6   4   9       50.91       53.74      6.51 o 
   7   4   9     1206.42     1187.24     19.28 o 
   8   4   9       83.80      101.24      8.12 o 
   9   4   9        1.68        7.42      8.15 o 
  10   4   9     1816.76     1791.86     28.91 o 
  11   4   9      355.54      380.70     15.71 o 
  12   4   9      381.13      348.08     17.70 o 
  13   4   9        1.77        1.92     15.34 o 
 -18   5   9      581.35      606.47     32.34 o 
 -17   5   9     3614.58     3890.22     76.05 o 
 -16   5   9     1351.92     1416.01     61.59 o 
 -15   5   9     2116.31     2010.52     38.41 o 
 -14   5   9       14.45       21.98     10.67 o 
 -13   5   9      397.32      384.31     17.17 o 
 -12   5   9     1040.72     1029.33     23.65 o 
 -11   5   9     2096.04     2087.55     33.61 o 
 -10   5   9     7629.72     7256.96     79.19 o 
  -9   5   9     1290.73     1186.75     23.61 o 
  -8   5   9     2304.79     2345.22     31.86 o 
  -7   5   9      403.49      468.28     13.12 o 
  -6   5   9      972.38      962.21     17.82 o 
  -5   5   9       26.81       22.41      5.70 o 
  -4   5   9     7699.95     7190.71     66.97 o 
  -3   5   9      537.77      506.22     10.79 o 
  -2   5   9      100.44      106.52      6.26 o 
  -1   5   9     8777.30     8115.85     69.97 o 
   0   5   9      473.59      475.71     13.71 o 
   1   5   9     1226.66     1227.57     20.05 o 
   2   5   9     1406.78     1335.85     21.26 o 
   3   5   9      819.83      787.07     16.51 o 
   4   5   9     2007.41     2006.11     28.68 o 
   5   5   9     4170.81     3875.62     41.19 o 
   6   5   9      207.21      204.18     10.06 o 
   7   5   9      458.63      453.43     15.13 o 
   8   5   9        1.10        1.34      6.13 o 
   9   5   9     3184.58     3263.78     42.17 o 
  10   5   9      898.69      828.06     21.33 o 
  11   5   9     2114.86     2213.52     34.97 o 
  12   5   9       48.04       49.47     13.99 o 
 -18   6   9     1120.38     1065.77     41.02 o 
 -17   6   9       53.90       43.13     16.18 o 
 -16   6   9     1083.81     1096.25     34.67 o 
 -15   6   9      365.52      342.56     19.99 o 
 -14   6   9      112.28      115.56     13.50 o 
 -13   6   9      914.56      864.94     24.16 o 
 -12   6   9        9.37       21.03      9.59 o 
 -11   6   9      799.64      731.88     20.01 o 
 -10   6   9     1135.96     1147.48     24.07 o 
  -9   6   9      547.94      551.07     16.85 o 
  -8   6   9       61.82       67.62      8.75 o 
  -7   6   9      317.25      319.94     12.07 o 
  -6   6   9     6962.43     6692.04     67.55 o 
  -5   6   9      232.98      256.48     12.67 o 
  -4   6   9        1.88        4.86      5.96 o 
  -3   6   9     4311.06     4217.88     41.56 o 
  -2   6   9     1190.14     1207.62     18.15 o 
  -1   6   9       16.76       28.48      5.48 o 
   0   6   9     2314.38     2139.82     24.87 o 
   1   6   9      622.35      580.25     11.25 o 
   2   6   9      110.59      106.48      7.13 o 
   3   6   9       22.70       11.17      5.89 o 
   4   6   9      496.06      518.27     13.49 o 
   5   6   9      198.65      210.77     10.12 o 
   6   6   9      843.44      798.51     17.96 o 
   7   6   9       63.06       60.96      8.36 o 
   8   6   9      199.65      227.64     12.70 o 
   9   6   9     1168.22     1222.45     25.80 o 
  10   6   9      178.93      164.01     19.14 o 
  11   6   9      167.74      177.66     18.37 o 
  12   6   9      243.55      259.34     22.86 o 
 -17   7   9     1531.86     1672.87     66.72 o 
 -16   7   9      862.66      926.99     35.78 o 
 -15   7   9     3094.38     3176.41    139.38 o 
 -14   7   9     1057.29     1116.64     30.49 o 
 -13   7   9       13.88       13.39     10.21 o 
 -12   7   9        4.17       16.62      9.77 o 
 -11   7   9      943.26      950.36     24.87 o 
 -10   7   9       22.88       35.05      9.47 o 
  -9   7   9     1628.77     1634.89     28.81 o 
  -8   7   9     2647.04     2689.36     38.12 o 
  -7   7   9      394.93      453.47     14.90 o 
  -6   7   9      881.11      853.12     18.00 o 
  -5   7   9      586.14      575.29     16.27 o 
  -4   7   9       67.85       92.00      8.49 o 
  -3   7   9      342.83      392.43     12.81 o 
  -2   7   9     1703.33     1685.98     22.94 o 
  -1   7   9     2371.41     2368.16     27.51 o 
   0   7   9     1180.93     1156.45     19.98 o 
   1   7   9     5632.73     5411.29     54.51 o 
   2   7   9     1381.82     1325.40     25.08 o 
   3   7   9     1038.54      977.43     23.19 o 
   4   7   9       49.20       68.68     10.10 o 
   5   7   9      923.92      926.35     20.29 o 
   6   7   9     1247.87     1268.23     23.36 o 
   7   7   9       83.26       88.00      9.58 o 
   8   7   9     1012.52     1033.63     25.22 o 
   9   7   9      938.15      991.89     27.76 o 
  10   7   9      623.18      655.28     24.54 o 
  11   7   9        9.01        5.46     14.04 o 
 -17   8   9      195.56      193.16     27.94 o 
 -16   8   9       48.67       41.90     18.48 o 
 -15   8   9      324.32      362.50     26.07 o 
 -14   8   9      201.36      217.77     21.95 o 
 -13   8   9      803.38      881.11     30.61 o 
 -12   8   9       30.63       34.80     12.12 o 
 -11   8   9      104.16      130.70     14.08 o 
 -10   8   9        1.08       -2.84      8.57 o 
  -9   8   9      246.66      273.53     14.06 o 
  -8   8   9     1232.72     1199.53     25.55 o 
  -7   8   9     5834.11     5708.78    103.04 o 
  -6   8   9     2315.04     2252.69     36.07 o 
  -5   8   9       20.37        2.97      6.98 o 
  -4   8   9     2747.66     2665.31     39.15 o 
  -3   8   9      200.01      184.65     10.93 o 
  -2   8   9      834.09      965.51     20.55 o 
  -1   8   9      667.67      564.11     19.35 o 
   0   8   9     1032.82     1075.55     19.32 o 
   1   8   9     1057.56     1160.32     20.56 o 
   2   8   9      384.01      388.63     12.84 o 
   3   8   9      224.59      204.89     11.22 o 
   4   8   9     5953.20     5946.44     71.96 o 
   5   8   9      953.13      979.70     23.29 o 
   6   8   9      619.92      650.31     19.79 o 
   7   8   9      970.65     1023.37     30.60 o 
   8   8   9      588.96      577.19     23.49 o 
   9   8   9       72.65       56.56     13.27 o 
  10   8   9       43.44       50.81     13.70 o 
  11   8   9       72.45       76.03     15.97 o 
 -16   9   9        3.21      -16.00     20.88 o 
 -15   9   9      371.37      421.23     66.92 o 
 -14   9   9       75.30       57.89     21.48 o 
 -13   9   9      845.48      864.24     41.33 o 
 -12   9   9      635.67      632.61     26.27 o 
 -11   9   9       43.54       42.30     13.85 o 
 -10   9   9      999.69      985.44     27.23 o 
  -9   9   9     2253.87     2226.69     50.07 o 
  -8   9   9      475.81      472.78     22.24 o 
  -7   9   9     4059.09     3969.38     58.20 o 
  -6   9   9       68.30       76.83     11.45 o 
  -5   9   9      182.83      188.99     11.86 o 
  -4   9   9        5.57        5.29      7.64 o 
  -3   9   9       45.54       50.72     11.53 o 
  -2   9   9      312.11      313.95     12.53 o 
  -1   9   9      903.34      878.33     22.11 o 
   0   9   9       62.43       60.51      9.86 o 
   1   9   9      962.14      941.68     21.42 o 
   2   9   9      558.00      551.27     16.08 o 
   3   9   9     1886.09     1861.30     30.97 o 
   4   9   9      113.05      137.69     10.73 o 
   5   9   9     1694.28     1689.90     30.83 o 
   6   9   9        9.09       14.31     10.63 o 
   7   9   9      970.57      934.78     29.37 o 
   8   9   9        0.27        6.68     11.48 o 
   9   9   9      149.96      141.02     15.97 o 
  10   9   9      526.53      559.52     24.44 o 
 -15  10   9        4.08        6.51     21.20 o 
 -14  10   9      235.91      196.38     22.26 o 
 -13  10   9      287.80      352.24     25.74 o 
 -12  10   9     1044.10     1157.01     39.02 o 
 -11  10   9      115.95      129.17     16.90 o 
 -10  10   9      152.98      203.81     18.05 o 
  -9  10   9      978.17      955.03     30.73 o 
  -8  10   9      486.50      498.85     20.03 o 
  -7  10   9      810.16      804.49     27.43 o 
  -6  10   9        1.21       25.68      9.47 o 
  -5  10   9     1090.54     1034.20     25.42 o 
  -4  10   9     2291.77     2316.93     43.44 o 
  -3  10   9      380.53      411.14     15.40 o 
  -2  10   9     1408.75     1517.24     30.74 o 
  -1  10   9      398.62      376.74     17.91 o 
   0  10   9      652.40      701.45     25.45 o 
   1  10   9        1.25       -5.19      9.78 o 
   2  10   9      715.94      670.80     27.78 o 
   3  10   9      138.91      159.16     14.02 o 
   4  10   9     3850.54     3839.54     58.55 o 
   5  10   9      483.13      540.07     34.17 o 
   6  10   9      431.07      435.12     22.79 o 
   7  10   9      283.43      314.78     21.65 o 
   8  10   9       56.75       49.74     15.83 o 
   9  10   9      106.42       99.17     18.12 o 
 -14  11   9        8.69       18.30     16.77 o 
 -13  11   9     1016.99     1035.87     49.31 o 
 -12  11   9     1035.32     1030.47     37.87 o 
 -11  11   9      357.23      349.86     24.88 o 
 -10  11   9       61.37       97.46     15.73 o 
  -9  11   9      727.70      687.78     30.18 o 
  -8  11   9     1413.02     1481.89     37.86 o 
  -7  11   9       28.74       39.07     12.58 o 
  -6  11   9     1656.75     1723.12     39.52 o 
  -5  11   9     1660.32     1617.58     36.60 o 
  -4  11   9      263.95      278.13     16.47 o 
  -3  11   9     1394.25     1434.68     32.43 o 
  -2  11   9      160.67      156.25     11.22 o 
  -1  11   9      629.41      618.95     24.28 o 
   0  11   9      377.71      341.29     19.80 o 
   1  11   9       73.17      105.13     16.00 o 
   2  11   9     1108.15     1123.62     52.29 o 
   3  11   9     3174.78     3316.81     77.71 o 
   4  11   9      175.48      168.04     22.65 o 
   5  11   9      235.08      223.72     18.40 o 
   6  11   9     1421.47     1512.26     44.20 o 
   7  11   9       50.16       40.06     18.53 o 
   8  11   9        1.37      -13.36     13.36 o 
 -13  12   9      125.35      125.66     21.43 o 
 -12  12   9     1497.36     1553.90     51.76 o 
 -11  12   9        1.10       12.89     15.83 o 
 -10  12   9      277.68      265.92     23.00 o 
  -9  12   9      552.87      638.94     39.91 o 
  -8  12   9        9.09        0.30     15.02 o 
  -7  12   9       45.73       40.63     15.76 o 
  -6  12   9     3635.33     3485.84     70.07 o 
  -5  12   9       74.51       76.00     16.97 o 
  -4  12   9       19.51       -0.65     13.32 o 
  -3  12   9      346.13      377.74     31.59 o 
  -2  12   9      104.13       91.94     10.66 o 
  -1  12   9        0.05       -5.40     12.29 o 
   0  12   9     2995.10     3142.49     73.69 o 
   1  12   9      277.70      340.65     27.46 o 
   2  12   9     1074.96     1086.73     43.17 o 
   3  12   9        0.58        4.03     17.02 o 
   4  12   9      194.59      252.10     35.10 o 
   5  12   9        2.84      -16.97     16.97 o 
   6  12   9      749.33      669.20     79.42 o 
   7  12   9      156.21      144.40     21.74 o 
 -11  13   9       94.62       59.84     22.63 o 
 -10  13   9     1827.70     1747.46     58.28 o 
  -9  13   9       21.72       35.85     19.30 o 
  -8  13   9      997.96     1043.46     44.74 o 
  -7  13   9       14.52       33.58     16.16 o 
  -6  13   9      661.13      732.01     32.96 o 
  -5  13   9      460.17      518.61     27.94 o 
  -4  13   9      379.87      425.79     35.67 o 
  -3  13   9     1508.77     1565.67     44.54 o 
  -2  13   9      423.31      457.26     26.54 o 
  -1  13   9      499.76      604.91     55.67 o 
   0  13   9      284.37      285.21     47.50 o 
   1  13   9      458.58      533.13     46.94 o 
   2  13   9      301.69      352.74     29.51 o 
   3  13   9     2071.49     2153.02     91.81 o 
   4  13   9      507.81      605.17     37.11 o 
   5  13   9      648.37      645.96     38.39 o 
  -9  14   9      566.72      514.01     36.29 o 
  -8  14   9      742.42      788.06     61.27 o 
  -7  14   9     1510.14     1424.63     74.42 o 
  -6  14   9      278.62      271.89     27.73 o 
  -5  14   9       34.50       26.83     18.79 o 
  -4  14   9        2.63      -11.99     15.39 o 
  -3  14   9      145.02      123.34     24.03 o 
  -2  14   9      662.95      757.06     66.06 o 
  -1  14   9      190.90      177.39     40.82 o 
   0  14   9     1535.90     1482.95     89.07 o 
   1  14   9      373.24      428.04     39.24 o 
   2  14   9        6.50      -10.98     17.73 o 
   3  14   9      253.32      272.42     37.61 o 
  -5  15   9       40.84       34.88     40.08 o 
  -4  15   9      126.31       95.16     28.51 o 
  -3  15   9     1250.66     1282.55     84.61 o 
  -2  15   9       44.13       35.63     32.66 o 
 -19   0  10      941.44      934.79    121.72 o 
 -18   0  10      691.22      701.28     47.85 o 
 -17   0  10      549.51      501.19     40.13 o 
 -16   0  10      374.73      351.35     40.45 o 
 -15   0  10       86.30      119.25     55.67 o 
 -14   0  10       14.86       29.52     19.33 o 
 -13   0  10      450.97      443.90     24.29 o 
 -12   0  10     4208.64     4029.05     54.36 o 
 -11   0  10     5607.76     5699.28     69.39 o 
 -10   0  10     2820.98     2882.70     52.29 o 
  -9   0  10    14310.54    13928.61    144.24 o 
  -8   0  10     3129.09     3293.30     48.97 o 
  -7   0  10     1011.71     1018.84     25.81 o 
  -6   0  10       14.62       24.38      9.74 o 
  -5   0  10      453.88      347.95     17.62 o 
  -4   0  10     2175.01     1983.23     41.08 o 
  -3   0  10     9689.43     8771.62    124.93 o 
  -2   0  10        5.58        1.71      8.68 o 
  -1   0  10       10.35       12.98      8.95 o 
   0   0  10     2397.13     2074.71     38.17 o 
   1   0  10     1003.87     1038.26     26.03 o 
   2   0  10     1912.28     1774.74     35.60 o 
   3   0  10    21053.91    20502.37    268.20 o 
   4   0  10     5910.33     5366.38     77.61 o 
   5   0  10       28.71       33.86     10.91 o 
   6   0  10     3151.21     3106.41     48.73 o 
   7   0  10     1764.73     1736.05     32.26 o 
   8   0  10      104.34       78.76     12.90 o 
   9   0  10     1964.23     1925.81     43.52 o 
  10   0  10      412.95      497.49     22.94 o 
  11   0  10       17.10        5.35     13.86 o 
  12   0  10      516.09      576.18     43.19 o 
 -19   1  10       34.19       37.39     18.71 o 
 -18   1  10       61.05       73.21     23.06 o 
 -17   1  10      206.90      216.97     22.07 o 
 -16   1  10      341.97      377.90     25.14 o 
 -15   1  10     1057.44     1038.55     31.29 o 
 -14   1  10      365.94      346.13     17.82 o 
 -13   1  10      243.33      262.85     13.04 o 
 -12   1  10       79.65       69.46      8.03 o 
 -11   1  10      299.25      269.49      9.83 o 
 -10   1  10      181.99      206.90      8.81 o 
  -9   1  10     3218.29     3277.36     33.48 o 
  -8   1  10        0.17       20.12      5.90 o 
  -7   1  10       24.39       36.45      6.71 o 
  -6   1  10     1610.51     1400.23     24.52 o 
  -5   1  10     3302.42     2971.37     38.08 o 
  -4   1  10       23.22       43.36      6.94 o 
  -3   1  10       78.54       60.83      7.45 o 
  -2   1  10       61.93      111.14      8.38 o 
  -1   1  10      206.86      222.03      9.81 o 
   0   1  10     1118.93     1140.30     20.16 o 
   1   1  10      390.80      394.40     12.50 o 
   2   1  10       42.66       53.49      7.11 o 
   3   1  10      261.70      238.83     10.43 o 
   4   1  10      262.97      250.39     11.12 o 
   5   1  10      563.48      529.09     16.70 o 
   6   1  10      118.02      132.61      8.31 o 
   7   1  10        8.56        7.28      6.04 o 
   8   1  10       15.80       23.69      7.81 o 
   9   1  10        0.35       -1.52      8.62 o 
  10   1  10       51.52       35.71     10.31 o 
  11   1  10      155.23      173.90     13.65 o 
  12   1  10      439.00      458.96     18.73 o 
 -19   2  10     1595.74     1652.52     58.67 o 
 -18   2  10      707.04      805.63     42.77 o 
 -17   2  10       29.25       29.39     16.15 o 
 -16   2  10      497.56      495.89     24.25 o 
 -15   2  10      940.14      960.98     31.53 o 
 -14   2  10     2227.95     2218.70     36.11 o 
 -13   2  10     3186.63     3154.14     41.78 o 
 -12   2  10      626.49      637.46     21.67 o 
 -11   2  10     3780.00     3695.64     41.99 o 
 -10   2  10      129.12      139.67      7.79 o 
  -9   2  10     2353.56     2416.29     28.34 o 
  -8   2  10      420.87      433.86     12.22 o 
  -7   2  10     1795.92     1848.67     24.57 o 
  -6   2  10      347.01      378.53     13.76 o 
  -5   2  10       30.97       21.78      6.67 o 
  -4   2  10       17.44       14.07      6.65 o 
  -3   2  10      693.21      666.82     16.48 o 
  -2   2  10      478.24      509.65     14.35 o 
  -1   2  10     4652.64     4402.18     47.77 o 
   0   2  10     1571.48     1610.78     24.37 o 
   1   2  10     2308.25     2136.60     29.35 o 
   2   2  10      265.62      291.44     10.93 o 
   3   2  10     3327.19     3178.17     37.14 o 
   4   2  10      196.60      203.31      9.77 o 
   5   2  10     1843.01     1823.72     25.19 o 
   6   2  10     1026.80     1071.09     17.94 o 
   7   2  10     2918.10     2929.01     34.62 o 
   8   2  10      374.85      364.57     13.90 o 
   9   2  10       18.24       19.98      9.75 o 
  10   2  10       25.30       10.04      9.67 o 
  11   2  10       42.75       24.75     10.25 o 
  12   2  10      254.93      261.37     15.97 o 
 -18   3  10        5.52        3.16     19.71 o 
 -17   3  10      108.88      138.73     20.28 o 
 -16   3  10      677.56      723.39     35.03 o 
 -15   3  10        0.30        4.04     12.97 o 
 -14   3  10       29.54       29.25     10.17 o 
 -13   3  10     2115.05     2145.12     33.15 o 
 -12   3  10        1.19       10.54      8.11 o 
 -11   3  10      729.61      725.60     18.46 o 
 -10   3  10       84.29      149.43      9.05 o 
  -9   3  10     1125.60     1059.41     31.37 o 
  -8   3  10       24.36       47.13      6.90 o 
  -7   3  10     1208.28     1186.60     25.24 o 
  -6   3  10     2606.82     2589.86     30.27 o 
  -5   3  10       10.17       13.54      6.26 o 
  -4   3  10     1205.96     1143.73     21.02 o 
  -3   3  10       54.34       81.64      7.93 o 
  -2   3  10      151.64      205.96      9.48 o 
  -1   3  10      812.30      779.85     16.34 o 
   0   3  10     1449.15     1519.31     23.61 o 
   1   3  10      706.88      672.98     15.60 o 
   2   3  10      321.76      318.99     13.83 o 
   3   3  10      365.10      389.48     11.25 o 
   4   3  10      303.98      278.04     10.12 o 
   5   3  10       36.21       44.31      6.49 o 
   6   3  10        7.85        9.69      6.17 o 
   7   3  10     1058.60     1027.00     19.39 o 
   8   3  10     1078.62     1133.71     23.32 o 
   9   3  10      104.35      120.01     11.69 o 
  10   3  10     1470.78     1498.23     28.09 o 
  11   3  10        0.32       -8.82     10.69 o 
  12   3  10      351.81      349.81     16.44 o 
 -18   4  10      486.80      512.88     35.46 o 
 -17   4  10      324.99      321.10     24.82 o 
 -16   4  10      242.54      242.58     18.78 o 
 -15   4  10     1768.98     1711.01     35.29 o 
 -14   4  10       58.14       54.04     11.68 o 
 -13   4  10     2920.10     2892.97     45.66 o 
 -12   4  10      185.75      171.65     11.46 o 
 -11   4  10      203.04      203.53     12.59 o 
 -10   4  10     1087.12     1069.12     23.23 o 
  -9   4  10      769.67      726.34     21.60 o 
  -8   4  10       82.75      101.11      8.47 o 
  -7   4  10     7847.86     7619.81     72.59 o 
  -6   4  10     3582.50     3540.28     37.77 o 
  -5   4  10      621.43      551.53     13.84 o 
  -4   4  10      319.02      300.03     11.16 o 
  -3   4  10      139.42      163.25     12.24 o 
  -2   4  10      260.10      224.12      9.84 o 
  -1   4  10     6144.06     5865.78     59.90 o 
   0   4  10     3137.56     2959.60     33.11 o 
   1   4  10      200.75      253.48      8.90 o 
   2   4  10      442.01      392.82     10.43 o 
   3   4  10        7.75        8.37      5.57 o 
   4   4  10     1960.61     1852.52     25.37 o 
   5   4  10     4513.91     4472.77     42.09 o 
   6   4  10      903.08      900.02     16.17 o 
   7   4  10     2200.99     2174.85     30.40 o 
   8   4  10      773.34      777.25     19.89 o 
   9   4  10     1205.23     1241.16     25.20 o 
  10   4  10      376.31      390.89     16.55 o 
  11   4  10     1423.56     1543.27     29.63 o 
  12   4  10      125.17      143.30     15.77 o 
 -18   5  10      523.96      536.65     31.72 o 
 -17   5  10      936.19     1008.62     34.88 o 
 -16   5  10       93.60      119.01     16.28 o 
 -15   5  10      197.12      198.95     15.82 o 
 -14   5  10      452.38      436.29     23.32 o 
 -13   5  10        1.69       12.92      9.77 o 
 -12   5  10      163.85      173.58     13.52 o 
 -11   5  10     1489.45     1412.40     30.43 o 
 -10   5  10       60.51       67.71      9.74 o 
  -9   5  10      111.64       92.66     11.05 o 
  -8   5  10     2116.70     2178.49     31.25 o 
  -7   5  10        6.53       18.74      6.58 o 
  -6   5  10     1042.29     1081.04     20.36 o 
  -5   5  10      747.07      668.97     15.17 o 
  -4   5  10      140.86      118.03      8.28 o 
  -3   5  10     2238.13     2091.70     26.04 o 
  -2   5  10     2621.53     2384.99     34.99 o 
  -1   5  10      536.34      478.49     12.69 o 
   0   5  10      350.48      372.44     11.91 o 
   1   5  10      195.28      212.48      9.91 o 
   2   5  10      100.62       73.89      9.00 o 
   3   5  10      136.36      143.21      9.27 o 
   4   5  10      780.15      784.69     17.92 o 
   5   5  10     1324.82     1370.87     22.12 o 
   6   5  10       60.53       78.78      9.17 o 
   7   5  10      826.83      872.67     23.12 o 
   8   5  10      119.41      153.88     11.51 o 
   9   5  10       90.87      103.50     11.74 o 
  10   5  10      961.30      964.54     23.68 o 
  11   5  10       32.31       55.21     11.94 o 
 -17   6  10     3818.05     4151.46     84.66 o 
 -16   6  10     3260.10     3439.54     64.68 o 
 -15   6  10     1217.45     1232.40     33.25 o 
 -14   6  10      118.86      146.08     15.68 o 
 -13   6  10     1591.24     1624.06     33.47 o 
 -12   6  10       12.03        4.71      9.57 o 
 -11   6  10     3579.97     3618.51     52.14 o 
 -10   6  10     2624.22     2616.78     41.26 o 
  -9   6  10     1789.91     1747.96     30.04 o 
  -8   6  10       19.40       24.81      8.15 o 
  -7   6  10     2558.92     2364.95     32.76 o 
  -6   6  10       33.09       53.21      8.11 o 
  -5   6  10     3669.51     3510.72     42.45 o 
  -4   6  10       31.50       24.95      6.92 o 
  -3   6  10      740.51      714.21     14.62 o 
  -2   6  10      280.58      282.32      9.90 o 
  -1   6  10      435.37      384.61     11.62 o 
   0   6  10     1089.40     1157.23     19.30 o 
   1   6  10     3296.20     3197.69     36.82 o 
   2   6  10       40.48       33.71      6.58 o 
   3   6  10     3803.29     3762.12     45.68 o 
   4   6  10      366.13      364.07     15.64 o 
   5   6  10      900.76      930.39     28.21 o 
   6   6  10       83.17       75.44      9.16 o 
   7   6  10       27.29        6.16      9.35 o 
   8   6  10       42.12       31.22     10.36 o 
   9   6  10     4811.08     4854.15     79.39 o 
  10   6  10        6.98        5.71     13.56 o 
  11   6  10       56.08       59.39     16.21 o 
 -17   7  10       38.22       55.53     18.93 o 
 -16   7  10       81.42       60.23     16.79 o 
 -15   7  10      771.52      795.50     27.96 o 
 -14   7  10      443.88      525.81     23.31 o 
 -13   7  10        7.55        2.07     11.50 o 
 -12   7  10      267.03      279.07     16.37 o 
 -11   7  10      204.48      226.67     14.70 o 
 -10   7  10        0.62        8.91      8.89 o 
  -9   7  10       83.51       84.08     10.79 o 
  -8   7  10      231.78      233.41     14.31 o 
  -7   7  10     1542.09     1489.02     27.05 o 
  -6   7  10      237.71      260.55     11.43 o 
  -5   7  10        3.32        5.46      7.12 o 
  -4   7  10      864.56      812.64     18.65 o 
  -3   7  10     1170.44     1145.60     21.91 o 
  -2   7  10        9.41        9.49      6.42 o 
  -1   7  10        0.38        7.65      5.47 o 
   0   7  10      873.96      859.26     18.99 o 
   1   7  10     1359.79     1264.57     24.74 o 
   2   7  10      225.80      221.04     13.50 o 
   3   7  10     1359.88     1351.12     33.61 o 
   4   7  10       12.45       26.27     10.35 o 
   5   7  10      124.53      148.69     14.40 o 
   6   7  10      421.07      416.38     15.78 o 
   7   7  10      524.50      526.49     21.07 o 
   8   7  10       24.11       20.59     12.06 o 
   9   7  10       16.94       14.82     13.34 o 
  10   7  10      196.53      201.21     19.46 o 
 -16   8  10     1200.35     1236.26     43.28 o 
 -15   8  10      885.66      978.76     43.98 o 
 -14   8  10      665.94      641.68     32.10 o 
 -13   8  10     1566.48     1610.85     41.51 o 
 -12   8  10      824.96      854.36     44.30 o 
 -11   8  10     1052.96     1059.59     28.76 o 
 -10   8  10      776.65      738.85     22.16 o 
  -9   8  10     1087.13     1108.70     25.78 o 
  -8   8  10     1519.09     1416.54     28.54 o 
  -7   8  10     1918.84     1844.79     35.20 o 
  -6   8  10      591.49      591.00     22.90 o 
  -5   8  10      793.26      810.79     21.00 o 
  -4   8  10      654.64      693.49     18.95 o 
  -3   8  10       91.01       78.41      9.42 o 
  -2   8  10      631.52      622.24     21.11 o 
  -1   8  10      712.38      704.79     22.45 o 
   0   8  10      164.12      173.39     11.56 o 
   1   8  10     9287.81     9293.17     96.07 o 
   2   8  10      450.83      424.91     15.91 o 
   3   8  10     2016.72     2020.24     38.36 o 
   4   8  10      361.27      381.08     18.47 o 
   5   8  10     1913.57     2011.78     36.82 o 
   6   8  10      158.45      237.48     17.75 o 
   7   8  10      681.38      677.40     25.60 o 
   8   8  10       52.37       71.65     14.57 o 
   9   8  10     1202.03     1243.15     36.05 o 
  10   8  10       19.33        7.07     13.86 o 
 -15   9  10        7.29       -2.63     34.03 o 
 -14   9  10       13.44      -18.94     20.05 o 
 -13   9  10      520.04      502.74     29.72 o 
 -12   9  10       30.24       59.67     18.72 o 
 -11   9  10       64.12       85.15     18.16 o 
 -10   9  10     3789.19     3852.27     75.15 o 
  -9   9  10     1330.22     1462.66     41.95 o 
  -8   9  10     1075.41     1088.95     30.75 o 
  -7   9  10     2361.98     2180.21     44.06 o 
  -6   9  10     3424.95     3468.06     58.04 o 
  -5   9  10      134.69      120.79     14.59 o 
  -4   9  10     3364.78     3272.98     54.41 o 
  -3   9  10       68.83       80.81     10.89 o 
  -2   9  10      599.07      626.51     22.13 o 
  -1   9  10     1306.64     1279.42     30.43 o 
   0   9  10      823.00      882.62     25.49 o 
   1   9  10     2016.12     2116.00     40.08 o 
   2   9  10     1846.87     1889.94     38.99 o 
   3   9  10     1425.44     1541.99     36.30 o 
   4   9  10       99.91      110.98     13.40 o 
   5   9  10        7.77       -8.21      9.79 o 
   6   9  10        0.77       -4.23     11.47 o 
   7   9  10     1391.19     1429.84     38.73 o 
   8   9  10      399.28      494.23     27.83 o 
   9   9  10      216.82      252.46     20.44 o 
 -14  10  10       94.04      113.70     24.39 o 
 -13  10  10      730.58      765.14     40.81 o 
 -12  10  10      614.31      593.89     31.38 o 
 -11  10  10      916.68      910.17     36.54 o 
 -10  10  10        0.96        5.87     15.24 o 
  -9  10  10     3872.47     3751.00     73.93 o 
  -8  10  10      646.93      641.62     31.92 o 
  -7  10  10      776.80      798.73     38.89 o 
  -6  10  10     2013.92     1989.89     47.43 o 
  -5  10  10      387.13      419.46     21.70 o 
  -4  10  10        8.60       -7.93     15.16 o 
  -3  10  10     1309.46     1312.74     30.78 o 
  -2  10  10       21.81       21.29     13.96 o 
  -1  10  10     1694.08     1749.65     43.94 o 
   0  10  10      194.00      177.57     18.77 o 
   1  10  10     1825.52     1965.98     47.84 o 
   2  10  10       23.52       11.13     20.47 o 
   3  10  10      610.69      579.69     40.68 o 
   4  10  10      472.67      471.18     30.52 o 
   5  10  10      700.64      764.11     32.08 o 
   6  10  10       66.77       55.24     17.58 o 
   7  10  10      805.43      821.83     35.20 o 
   8  10  10       99.33      143.45     26.14 o 
 -13  11  10      181.11      183.93     27.58 o 
 -12  11  10       66.49       19.86     20.86 o 
 -11  11  10       98.35       97.47     23.25 o 
 -10  11  10      198.30      219.13     23.14 o 
  -9  11  10       35.33       18.33     16.35 o 
  -8  11  10      166.89      184.34     20.36 o 
  -7  11  10      694.26      686.90     30.40 o 
  -6  11  10       33.34       14.76     18.65 o 
  -5  11  10      156.94      176.11     23.92 o 
  -4  11  10       29.45       46.50     29.80 o 
  -3  11  10      658.90      655.17     26.59 o 
  -2  11  10     1037.03     1001.56     34.75 o 
  -1  11  10      425.24      501.75     30.54 o 
   0  11  10      192.35      217.35     21.39 o 
   1  11  10       61.61       52.26     46.76 o 
   2  11  10      240.69      231.57     49.73 o 
   3  11  10      278.69      328.06     54.92 o 
   4  11  10       81.10       88.32     42.31 o 
   5  11  10        3.89       34.88     37.85 o 
   6  11  10     1051.79     1157.96     64.18 o 
   7  11  10        0.22        8.43     20.49 o 
 -12  12  10     1023.47     1136.52     49.58 o 
 -11  12  10      314.37      380.70     48.79 o 
 -10  12  10      757.31      803.61     36.08 o 
  -9  12  10     1629.64     1667.07     78.01 o 
  -8  12  10        9.45       30.38     24.83 o 
  -7  12  10       99.99      131.80     33.86 o 
  -6  12  10      427.88      422.94     31.50 o 
  -5  12  10      121.38      107.87     21.96 o 
  -4  12  10       18.85       44.18     21.44 o 
  -3  12  10     2030.78     2119.31     87.58 o 
  -2  12  10        0.03       10.88     15.27 o 
  -1  12  10      368.93      405.72     38.25 o 
   0  12  10      242.23      237.48     50.10 o 
   1  12  10        5.68       66.06     37.85 o 
   2  12  10      554.04      639.05     66.06 o 
   3  12  10     1326.20     1556.43     99.46 o 
   4  12  10      585.06      567.05     69.03 o 
   5  12  10      625.70      578.19     68.28 o 
 -10  13  10        4.09      -19.10     25.85 o 
  -9  13  10      287.65      257.97     37.19 o 
  -8  13  10      482.68      459.50     34.40 o 
  -7  13  10      173.10      204.83     28.26 o 
  -6  13  10     1882.50     1876.50     59.52 o 
  -5  13  10        7.99      -19.63     19.67 o 
  -4  13  10      332.58      344.56     38.80 o 
  -3  13  10      117.73       79.27     21.68 o 
  -2  13  10       39.28       22.33     24.51 o 
  -1  13  10      286.53      320.64     51.21 o 
   0  13  10     1790.26     1773.16    103.91 o 
   1  13  10      230.06      215.24     48.99 o 
   2  13  10       23.66       17.81     37.85 o 
   3  13  10     1884.83     2060.40    119.50 o 
  -7  14  10       66.09       45.18     74.22 o 
  -6  14  10      271.81      297.43     31.10 o 
  -5  14  10     1014.33     1071.06     61.92 o 
  -4  14  10       45.44       23.07     20.89 o 
  -3  14  10      467.87      471.38     65.32 o 
 -18   1  11      243.36      257.04     24.80 o 
 -17   1  11      521.16      561.16     31.29 o 
 -16   1  11      113.15      165.49     21.96 o 
 -15   1  11      332.37      289.83     22.58 o 
 -14   1  11      271.33      274.34     16.02 o 
 -13   1  11      415.66      438.44     16.22 o 
 -12   1  11     2094.40     2046.75     27.70 o 
 -11   1  11     8838.66     9048.86     74.40 o 
 -10   1  11      320.48      459.43     15.07 o 
  -9   1  11    14890.29    14396.45    114.37 o 
  -8   1  11     1031.62      965.85     19.43 o 
  -7   1  11      253.93      256.42     11.40 o 
  -6   1  11     2076.26     1994.25     30.79 o 
  -5   1  11      669.37      678.74     17.09 o 
  -4   1  11     1947.49     1785.58     28.14 o 
  -3   1  11     1102.59     1098.64     21.41 o 
  -2   1  11      123.03      111.11      9.24 o 
  -1   1  11      560.36      558.04     15.57 o 
   0   1  11     1567.16     1512.62     24.60 o 
   1   1  11     7113.36     6622.41     64.44 o 
   2   1  11        7.95       16.43      6.73 o 
   3   1  11     1525.08     1523.61     24.44 o 
   4   1  11       18.14       15.72      7.62 o 
   5   1  11      127.09      148.94      9.60 o 
   6   1  11      690.33      656.20     19.49 o 
   7   1  11     6690.59     6751.41     69.37 o 
   8   1  11       62.34       68.30     10.50 o 
   9   1  11       62.46       57.33     11.91 o 
  10   1  11      616.75      625.62     19.97 o 
  11   1  11        7.69       -8.69     10.90 o 
 -18   2  11      552.61      604.45     39.27 o 
 -17   2  11       42.15       41.88     17.37 o 
 -16   2  11      115.31      127.00     19.38 o 
 -15   2  11     1656.57     1688.65     40.76 o 
 -14   2  11      534.94      545.99     19.27 o 
 -13   2  11     2931.87     3036.59     41.70 o 
 -12   2  11      402.17      460.15     16.31 o 
 -11   2  11        6.48       18.29      7.19 o 
 -10   2  11     1086.80     1058.19     19.04 o 
  -9   2  11     5991.55     5618.40     55.18 o 
  -8   2  11     1116.15     1031.46     18.93 o 
  -7   2  11       39.27       30.18      7.49 o 
  -6   2  11     1663.53     1590.84     25.44 o 
  -5   2  11      218.85      206.75     10.84 o 
  -4   2  11      179.06      182.78     15.03 o 
  -3   2  11      484.61      425.84     14.00 o 
  -2   2  11      178.47      173.14     10.17 o 
  -1   2  11        9.06       25.79      6.58 o 
   0   2  11      136.33      147.29      9.42 o 
   1   2  11      446.56      436.56     13.85 o 
   2   2  11        0.24       -5.92      6.03 o 
   3   2  11      844.10      776.28     17.37 o 
   4   2  11        7.22        4.48      6.35 o 
   5   2  11     1010.76     1071.85     19.76 o 
   6   2  11        0.92        3.85      7.15 o 
   7   2  11      890.77      864.01     22.19 o 
   8   2  11      381.63      431.06     22.62 o 
   9   2  11      416.35      444.19     18.26 o 
  10   2  11       23.39        8.78     10.38 o 
  11   2  11        0.03        3.75     10.22 o 
 -18   3  11       29.08       12.43     20.96 o 
 -17   3  11      234.12      252.11     23.87 o 
 -16   3  11      185.73      169.62     20.67 o 
 -15   3  11     1448.76     1482.54     35.62 o 
 -14   3  11      178.58      214.70     14.78 o 
 -13   3  11     4360.38     4357.50     56.03 o 
 -12   3  11       13.26        1.97      9.20 o 
 -11   3  11      424.55      410.97     15.11 o 
 -10   3  11      540.10      586.84     16.19 o 
  -9   3  11     1370.31     1405.26     23.92 o 
  -8   3  11      564.29      581.85     14.64 o 
  -7   3  11     9518.27     9079.05     88.34 o 
  -6   3  11       27.32       52.37      7.98 o 
  -5   3  11      977.99      910.89     18.89 o 
  -4   3  11     1540.01     1396.04     24.57 o 
  -3   3  11     1871.88     1754.30     28.07 o 
  -2   3  11       97.94      120.23      8.80 o 
  -1   3  11     3859.81     3887.51     44.82 o 
   0   3  11      206.79      243.07     11.56 o 
   1   3  11       66.23       75.09      8.26 o 
   2   3  11      397.32      411.27     13.82 o 
   3   3  11      188.30      178.13      9.38 o 
   4   3  11      147.83      134.97      8.70 o 
   5   3  11     6669.46     6603.21     58.10 o 
   6   3  11      615.17      652.13     19.77 o 
   7   3  11     2150.24     2156.72     32.76 o 
   8   3  11     2015.00     2045.96     52.91 o 
   9   3  11      225.84      220.24     14.21 o 
  10   3  11        5.11       19.41     11.14 o 
  11   3  11      706.54      766.47     24.12 o 
 -18   4  11      278.35      312.05     33.51 o 
 -17   4  11      220.96      221.72     23.30 o 
 -16   4  11      103.77      143.73     17.25 o 
 -15   4  11      772.94      804.60     27.15 o 
 -14   4  11       16.31       28.79     11.45 o 
 -13   4  11      143.76      187.69     14.41 o 
 -12   4  11       60.39       37.99      9.76 o 
 -11   4  11       91.83       86.90     11.50 o 
 -10   4  11      646.20      627.42     18.89 o 
  -9   4  11      363.97      357.34     13.85 o 
  -8   4  11       30.64       26.30      7.65 o 
  -7   4  11      154.40      186.36     10.21 o 
  -6   4  11      301.74      294.87     11.50 o 
  -5   4  11      952.64      878.27     17.80 o 
  -4   4  11      857.35      835.81     18.24 o 
  -3   4  11     5470.37     5266.94     57.08 o 
  -2   4  11       20.94       18.76      6.95 o 
  -1   4  11     1363.16     1255.79     21.88 o 
   0   4  11     1029.55     1003.70     20.58 o 
   1   4  11     1148.47     1118.66     21.92 o 
   2   4  11      168.25      155.92      8.03 o 
   3   4  11     2330.18     2397.78     30.43 o 
   4   4  11      280.41      232.22     10.55 o 
   5   4  11      585.14      613.05     14.19 o 
   6   4  11     1408.75     1486.15     25.26 o 
   7   4  11      295.17      323.68     15.02 o 
   8   4  11      136.68      152.29     13.36 o 
   9   4  11      112.66      138.29     12.86 o 
  10   4  11     1165.35     1208.38     26.76 o 
 -17   5  11     1544.91     1633.08     46.63 o 
 -16   5  11      102.22      105.27     16.26 o 
 -15   5  11      310.73      305.23     19.95 o 
 -14   5  11      643.30      657.71     26.96 o 
 -13   5  11     1051.29     1118.14     27.95 o 
 -12   5  11      172.18      175.78     14.16 o 
 -11   5  11     1025.07     1074.90     26.31 o 
 -10   5  11       66.79       99.58     11.65 o 
  -9   5  11      135.15      113.59     13.33 o 
  -8   5  11       19.46       26.88      8.18 o 
  -7   5  11     3020.95     2983.38     37.22 o 
  -6   5  11     1538.39     1474.35     30.02 o 
  -5   5  11     6458.67     6251.71     69.77 o 
  -4   5  11     2802.59     2855.15     35.10 o 
  -3   5  11     5240.84     4888.87     54.07 o 
  -2   5  11      360.67      370.16     12.05 o 
  -1   5  11       64.18       69.65      7.57 o 
   0   5  11     1312.36     1257.49     22.14 o 
   1   5  11       47.99       33.36      8.19 o 
   2   5  11       92.63      115.21      9.24 o 
   3   5  11     3810.34     3922.56     46.87 o 
   4   5  11     1441.99     1358.72     24.80 o 
   5   5  11      860.60      862.97     18.40 o 
   6   5  11       26.40       30.18      9.69 o 
   7   5  11       59.36       53.24     11.06 o 
   8   5  11       39.76       61.45     11.21 o 
   9   5  11     5289.53     5628.11     63.48 o 
  10   5  11       70.00       65.82     12.90 o 
 -17   6  11        4.75       14.92     16.83 o 
 -16   6  11      234.20      246.45     20.28 o 
 -15   6  11      403.63      384.19     22.47 o 
 -14   6  11     2381.00     2438.14     47.57 o 
 -13   6  11      115.57      105.10     14.50 o 
 -12   6  11      174.56      200.53     16.47 o 
 -11   6  11     1026.04     1015.56     32.37 o 
 -10   6  11      390.43      341.30     16.39 o 
  -9   6  11       62.67       55.25     10.09 o 
  -8   6  11     1306.72     1267.57     26.94 o 
  -7   6  11        6.83       10.47      7.74 o 
  -6   6  11       24.65       18.27      7.86 o 
  -5   6  11       20.58       10.00      7.62 o 
  -4   6  11      144.50      143.29      9.80 o 
  -3   6  11      210.47      213.12      9.66 o 
  -2   6  11      226.19      208.00      9.49 o 
  -1   6  11      839.18      797.97     16.73 o 
   0   6  11     1242.39     1214.77     20.67 o 
   1   6  11      386.80      361.00     12.17 o 
   2   6  11        9.61        8.99      6.67 o 
   3   6  11      110.60       99.38      9.02 o 
   4   6  11      262.72      283.30     12.64 o 
   5   6  11      106.82      108.88      9.91 o 
   6   6  11      735.22      728.94     23.00 o 
   7   6  11      317.85      311.88     15.82 o 
   8   6  11       27.04       23.05     12.31 o 
   9   6  11       36.96       56.67     13.82 o 
  10   6  11      251.04      258.78     30.15 o 
 -16   7  11     2875.13     3050.75     61.82 o 
 -15   7  11      191.94      226.33     18.80 o 
 -14   7  11        0.81       46.50     13.83 o 
 -13   7  11     4313.82     4228.34     72.29 o 
 -12   7  11      119.14      120.83     14.82 o 
 -11   7  11     1694.46     1526.04     34.49 o 
 -10   7  11     1509.61     1469.24     30.77 o 
  -9   7  11       74.98       61.42     10.50 o 
  -8   7  11      593.56      651.05     22.75 o 
  -7   7  11     2727.03     2514.51     39.82 o 
  -6   7  11       47.47       32.97      9.13 o 
  -5   7  11     1206.55     1165.83     24.75 o 
  -4   7  11      574.81      565.28     22.09 o 
  -3   7  11        7.54       19.68      7.64 o 
  -2   7  11      671.74      696.28     17.60 o 
  -1   7  11      245.63      240.87     10.22 o 
   0   7  11        0.87        4.58      8.48 o 
   1   7  11     1327.33     1362.63     32.24 o 
   2   7  11      205.00      215.12     14.27 o 
   3   7  11     1774.37     1755.61     36.05 o 
   4   7  11      245.83      230.83     16.65 o 
   5   7  11     1893.28     2042.38     44.75 o 
   6   7  11     1420.92     1430.45     38.31 o 
   7   7  11      475.39      497.06     23.60 o 
   8   7  11       12.42       13.83     11.82 o 
   9   7  11      453.57      489.95     38.74 o 
 -15   8  11       12.85      -13.12     15.19 o 
 -14   8  11      458.94      474.84     28.93 o 
 -13   8  11        1.05       -9.99     15.55 o 
 -12   8  11       42.18       60.15     15.57 o 
 -11   8  11      101.68       82.36     15.77 o 
 -10   8  11     4248.17     4148.89    108.43 o 
  -9   8  11       74.21      110.66     21.09 o 
  -8   8  11        6.85        1.23      9.71 o 
  -7   8  11      142.66      126.70     13.08 o 
  -6   8  11       49.14       45.02     10.57 o 
  -5   8  11      136.23      157.74     12.95 o 
  -4   8  11      408.61      376.86     16.59 o 
  -3   8  11     1663.92     1654.14     44.35 o 
  -2   8  11        5.46       -6.56      7.82 o 
  -1   8  11      169.71      186.33     16.30 o 
   0   8  11      757.49      703.57     22.91 o 
   1   8  11      497.76      523.68     19.15 o 
   2   8  11      905.47      886.54     24.27 o 
   3   8  11      897.32      977.68     30.19 o 
   4   8  11      436.76      452.78     25.61 o 
   5   8  11      309.69      346.21     27.00 o 
   6   8  11      723.86      742.60     24.64 o 
   7   8  11       82.15       84.11     14.07 o 
   8   8  11      161.61      162.19     17.99 o 
 -14   9  11      445.31      434.73     29.93 o 
 -13   9  11      406.29      435.83     29.20 o 
 -12   9  11       13.04        1.36     15.97 o 
 -11   9  11     1818.53     1881.62     80.35 o 
 -10   9  11      108.54       96.97     18.36 o 
  -9   9  11     1771.11     1738.21     47.18 o 
  -8   9  11       52.61       95.79     17.50 o 
  -7   9  11      682.03      652.26     36.96 o 
  -6   9  11       11.23       27.00     12.35 o 
  -5   9  11       36.63       29.20     11.30 o 
  -4   9  11       49.54       52.90     11.26 o 
  -3   9  11        8.34       24.91      8.74 o 
  -2   9  11      304.47      260.34     18.21 o 
  -1   9  11      755.48      777.01     27.37 o 
   0   9  11       25.58       33.32     12.92 o 
   1   9  11     1144.25     1156.35     33.00 o 
   2   9  11      316.19      350.44     22.13 o 
   3   9  11      346.06      355.66     19.18 o 
   4   9  11      128.67      143.35     15.82 o 
   5   9  11     1107.05     1163.02     29.78 o 
   6   9  11      337.67      339.06     20.85 o 
   7   9  11       76.99      102.91     16.00 o 
 -13  10  11       62.77       33.87     19.10 o 
 -12  10  11        1.33       -8.31     17.29 o 
 -11  10  11      105.98      134.20     21.11 o 
 -10  10  11     4546.20     4544.82     86.46 o 
  -9  10  11      424.75      416.82     26.25 o 
  -8  10  11       18.00       37.91     21.64 o 
  -7  10  11      433.00      384.22     24.72 o 
  -6  10  11      750.03      714.23     36.41 o 
  -5  10  11       45.43       42.68     18.66 o 
  -4  10  11     2764.36     2727.89     64.03 o 
  -3  10  11      674.15      746.97     34.19 o 
  -2  10  11      453.94      490.85     26.51 o 
  -1  10  11      992.74     1043.17     47.03 o 
   0  10  11       42.75       61.04     16.77 o 
   1  10  11     1461.51     1452.91    109.85 o 
   2  10  11     1448.80     1414.81     60.11 o 
   3  10  11      535.15      610.42     42.69 o 
   4  10  11       45.99       57.89     20.64 o 
   5  10  11      117.12      118.90     19.88 o 
   6  10  11      664.25      709.08     33.50 o 
 -12  11  11     1223.37     1337.01     51.64 o 
 -11  11  11      830.50      796.63     51.27 o 
 -10  11  11       20.03       32.69     17.74 o 
  -9  11  11     5920.57     5965.96    122.91 o 
  -8  11  11      604.39      629.79     30.99 o 
  -7  11  11       13.57      -13.05     14.79 o 
  -6  11  11       50.93       35.37     20.24 o 
  -5  11  11      175.70      163.29     24.32 o 
  -4  11  11      178.17      202.61     24.57 o 
  -3  11  11     1596.22     1764.28     47.91 o 
  -2  11  11      209.77      211.40     21.14 o 
  -1  11  11      399.24      395.33     25.85 o 
   0  11  11      103.46      102.48     28.07 o 
   1  11  11      365.05      381.02     36.66 o 
   2  11  11        0.72      -15.66     21.97 o 
   3  11  11      448.06      465.37     60.86 o 
   4  11  11      140.56      158.09     48.99 o 
   5  11  11      408.35      438.65     62.35 o 
 -10  12  11      227.60      265.58     31.66 o 
  -9  12  11       16.79       -0.83     20.69 o 
  -8  12  11     1010.93      912.85     50.71 o 
  -7  12  11      158.62      189.46     42.91 o 
  -6  12  11      623.25      637.82     37.57 o 
  -5  12  11        8.12       -9.27     18.39 o 
  -4  12  11      243.51      310.98     38.31 o 
  -3  12  11        7.18      -18.47     20.84 o 
  -2  12  11     1327.32     1347.87     52.28 o 
  -1  12  11      190.44      197.81     46.62 o 
   0  12  11      611.75      668.06     44.76 o 
   1  12  11      135.68      202.63     49.73 o 
   2  12  11     1152.42     1241.73     92.78 o 
   3  12  11      224.03      276.11     56.41 o 
  -8  13  11      503.91      544.96     37.46 o 
  -7  13  11       59.11       68.95     24.67 o 
  -6  13  11     1287.23     1353.71     62.92 o 
  -5  13  11     1255.11     1276.65     63.16 o 
  -4  13  11      396.30      436.26     33.83 o 
  -3  13  11      428.93      426.57     32.83 o 
  -2  13  11       33.57       73.48     37.11 o 
  -1  13  11      683.10      668.74     68.28 o 
   0  13  11      987.02     1133.37     86.84 o 
   1  13  11      107.80      158.83     48.24 o 
 -18   0  12       43.50       29.69     37.11 o 
 -17   0  12     2047.86     2082.45     78.36 o 
 -16   0  12       11.60       23.93     23.60 o 
 -15   0  12      124.16      140.42     27.76 o 
 -14   0  12      239.77      267.45     32.00 o 
 -13   0  12      328.57      372.48     21.01 o 
 -12   0  12        0.30       23.07     10.28 o 
 -11   0  12     9062.93     8918.07    102.41 o 
 -10   0  12     1687.78     1673.24     32.35 o 
  -9   0  12     5652.15     5550.92     83.32 o 
  -8   0  12      492.46      489.39     20.91 o 
  -7   0  12      267.11      279.72     18.53 o 
  -6   0  12     8441.66     7715.91    153.62 o 
  -5   0  12     9038.48     8972.47    132.10 o 
  -4   0  12     2577.32     2339.41     48.87 o 
  -3   0  12      590.43      537.00     23.03 o 
  -2   0  12      223.36      260.80     17.38 o 
  -1   0  12      859.43      815.82     27.57 o 
   0   0  12     3049.02     2847.67     73.28 o 
   1   0  12     6496.43     6303.17     89.68 o 
   2   0  12      480.71      402.81     19.61 o 
   3   0  12        4.65        2.68     10.17 o 
   4   0  12      808.99      801.69     33.11 o 
   5   0  12      164.32      141.16     21.85 o 
   6   0  12        5.30        6.02     12.74 o 
   7   0  12     2192.78     2266.46     49.57 o 
   8   0  12     1036.26     1073.39     34.79 o 
   9   0  12      112.13      114.50     17.97 o 
  10   0  12     5953.57     6576.67    103.02 o 
 -17   1  12      455.69      525.55     30.49 o 
 -16   1  12      737.03      698.03     32.60 o 
 -15   1  12        5.60      -14.41     16.95 o 
 -14   1  12      494.34      488.57     19.65 o 
 -13   1  12      323.56      336.85     15.87 o 
 -12   1  12     1254.26     1215.33     22.52 o 
 -11   1  12      432.90      420.82     12.50 o 
 -10   1  12      119.38      139.31      9.25 o 
  -9   1  12       44.70       55.93      7.86 o 
  -8   1  12      247.20      248.18     13.69 o 
  -7   1  12       71.02       70.01      8.90 o 
  -6   1  12     1930.53     1825.86     30.13 o 
  -5   1  12      753.56      754.52     18.96 o 
  -4   1  12        5.04        8.68      7.42 o 
  -3   1  12      224.34      213.77     13.12 o 
  -2   1  12       71.22       95.05      9.43 o 
  -1   1  12      473.40      516.87     16.12 o 
   0   1  12       52.30       51.89      8.40 o 
   1   1  12      421.12      402.19     14.18 o 
   2   1  12        6.21        6.67      7.05 o 
   3   1  12      361.37      329.73     13.18 o 
   4   1  12        0.02        8.42      7.52 o 
   5   1  12       53.83       50.20     10.56 o 
   6   1  12      474.70      463.21     16.66 o 
   7   1  12     1327.82     1411.74     27.13 o 
   8   1  12        1.59       14.82      9.95 o 
   9   1  12     1111.80     1192.62     28.15 o 
  10   1  12      293.25      337.25     18.23 o 
 -17   2  12       25.70       15.77     24.71 o 
 -16   2  12       10.58        8.57     15.28 o 
 -15   2  12     1515.17     1553.70     33.88 o 
 -14   2  12        1.11        2.05      9.78 o 
 -13   2  12       80.84      101.66     11.64 o 
 -12   2  12      216.26      235.79     14.55 o 
 -11   2  12     2030.96     2007.96     30.47 o 
 -10   2  12      142.15      171.85     11.09 o 
  -9   2  12     4838.08     4546.07     48.21 o 
  -8   2  12        1.14       19.66      7.57 o 
  -7   2  12     3307.21     3264.53     41.68 o 
  -6   2  12       73.57       93.63      9.24 o 
  -5   2  12     1386.84     1234.33     24.09 o 
  -4   2  12       20.64       28.20      7.86 o 
  -3   2  12      365.82      341.79     13.53 o 
  -2   2  12      198.40      251.72     16.27 o 
  -1   2  12     2563.76     2490.60     34.12 o 
   0   2  12     1620.65     1591.93     26.38 o 
   1   2  12      435.25      440.67     14.80 o 
   2   2  12      941.67      902.57     20.26 o 
   3   2  12      116.08      127.92     10.00 o 
   4   2  12      224.48      192.81     11.56 o 
   5   2  12     3630.22     3572.65     46.76 o 
   6   2  12      158.28      141.34     11.90 o 
   7   2  12     1650.98     1717.23     30.08 o 
   8   2  12     1074.31     1052.11     31.18 o 
   9   2  12      116.99      134.72     14.08 o 
  10   2  12     1072.43     1192.98     29.21 o 
 -17   3  12      114.56      128.70     21.55 o 
 -16   3  12      501.43      575.86     33.42 o 
 -15   3  12      294.82      277.77     19.51 o 
 -14   3  12     1833.95     1863.42     36.51 o 
 -13   3  12       27.25       78.19     11.58 o 
 -12   3  12      569.73      600.28     23.80 o 
 -11   3  12        0.01        5.95      9.89 o 
 -10   3  12      710.88      667.36     18.66 o 
  -9   3  12     1292.00     1298.08     25.92 o 
  -8   3  12       10.03       23.46      8.68 o 
  -7   3  12      204.71      220.73     11.17 o 
  -6   3  12      219.22      252.82     12.13 o 
  -5   3  12      827.46      767.45     18.25 o 
  -4   3  12     1104.45     1076.98     22.40 o 
  -3   3  12      498.80      499.45     21.61 o 
  -2   3  12      220.43      182.70     11.25 o 
  -1   3  12        3.85       10.27      6.92 o 
   0   3  12      472.80      443.29     18.87 o 
   1   3  12      868.95      836.79     19.44 o 
   2   3  12       20.65       16.94      7.75 o 
   3   3  12        3.89        4.06      6.57 o 
   4   3  12      711.81      691.78     18.84 o 
   5   3  12       43.29       42.32      9.11 o 
   6   3  12      414.81      376.53     15.62 o 
   7   3  12      131.21      154.48     13.82 o 
   8   3  12        9.03       19.95     11.02 o 
   9   3  12     1500.58     1540.04     30.10 o 
 -17   4  12       67.86       42.92     18.63 o 
 -16   4  12        1.40        0.72     13.25 o 
 -15   4  12     2410.01     2442.53     48.01 o 
 -14   4  12      135.49      213.87     17.68 o 
 -13   4  12      844.98      816.76     26.93 o 
 -12   4  12        8.27       -0.75     10.20 o 
 -11   4  12       16.83       10.17     10.77 o 
 -10   4  12      251.33      228.37     14.61 o 
  -9   4  12      612.11      616.71     18.71 o 
  -8   4  12      147.47      157.29     11.00 o 
  -7   4  12     5348.64     5196.72     67.28 o 
  -6   4  12      207.26      224.39     11.68 o 
  -5   4  12      952.75      878.55     19.59 o 
  -4   4  12     1637.04     1586.51     26.43 o 
  -3   4  12     5467.55     5127.42     57.22 o 
  -2   4  12       28.61       40.78      7.99 o 
  -1   4  12       11.70       13.21      7.38 o 
   0   4  12       76.50       73.04      8.76 o 
   1   4  12      286.46      248.22      9.90 o 
   2   4  12      444.72      429.67     12.24 o 
   3   4  12     1597.99     1640.79     24.48 o 
   4   4  12      423.44      449.01     14.26 o 
   5   4  12     1185.28     1167.18     25.10 o 
   6   4  12      262.05      267.61     14.97 o 
   7   4  12      286.74      324.80     16.70 o 
   8   4  12      227.54      249.78     16.46 o 
   9   4  12     1286.08     1304.38     28.35 o 
 -16   5  12      166.68      164.53     18.56 o 
 -15   5  12       20.43       -0.91     13.24 o 
 -14   5  12       41.34       62.31     14.04 o 
 -13   5  12     1684.77     1579.62     48.79 o 
 -12   5  12      124.82       94.27     14.00 o 
 -11   5  12      806.10      810.05     26.10 o 
 -10   5  12      301.34      307.46     17.67 o 
  -9   5  12      152.24      157.21     14.10 o 
  -8   5  12      234.50      208.04     12.66 o 
  -7   5  12     1134.96     1042.15     35.14 o 
  -6   5  12      211.08      222.81     12.63 o 
  -5   5  12       62.29       91.28     10.01 o 
  -4   5  12     4132.56     3895.68     49.13 o 
  -3   5  12      237.36      238.53     12.30 o 
  -2   5  12        4.77       -4.41      6.87 o 
  -1   5  12      705.04      686.98     17.30 o 
   0   5  12       39.60       39.29      7.99 o 
   1   5  12        4.21       -1.65      9.95 o 
   2   5  12       24.20       23.72      7.94 o 
   3   5  12      661.71      658.24     17.91 o 
   4   5  12     2334.06     2343.33     38.34 o 
   5   5  12       15.67        7.87      9.31 o 
   6   5  12       79.96       85.42     12.56 o 
   7   5  12      198.09      192.21     15.63 o 
   8   5  12       14.76       -5.10     10.99 o 
   9   5  12        6.28      -11.72     11.72 o 
 -16   6  12       11.73        8.29     15.45 o 
 -15   6  12        8.58       -3.91     12.93 o 
 -14   6  12      201.92      232.30     18.95 o 
 -13   6  12     3760.87     3765.04     61.73 o 
 -12   6  12      435.32      433.75     26.55 o 
 -11   6  12     1573.42     1500.86     35.16 o 
 -10   6  12      116.92      139.59     14.70 o 
  -9   6  12        9.81       -5.57      9.09 o 
  -8   6  12        7.83       19.97      9.43 o 
  -7   6  12     2391.01     2316.15     38.45 o 
  -6   6  12     1152.89     1138.24     25.69 o 
  -5   6  12     6548.99     6204.55     75.10 o 
  -4   6  12      306.23      386.51     18.32 o 
  -3   6  12     3217.88     3180.83     40.74 o 
  -2   6  12     1011.57     1035.38     19.93 o 
  -1   6  12      124.14      120.86      9.62 o 
   0   6  12      117.56      135.29      9.83 o 
   1   6  12      402.55      413.98     14.25 o 
   2   6  12       78.43       70.53      8.81 o 
   3   6  12     4208.54     4241.95     50.96 o 
   4   6  12      745.53      810.42     25.41 o 
   5   6  12      491.08      526.74     19.70 o 
   6   6  12      763.37      803.29     27.74 o 
   7   6  12      632.07      663.69     26.39 o 
   8   6  12        5.06        5.49     12.23 o 
 -15   7  12       33.86       31.29     15.04 o 
 -14   7  12      194.03      207.30     19.14 o 
 -13   7  12      123.77      139.00     16.45 o 
 -12   7  12       58.53       79.70     14.02 o 
 -11   7  12      121.23      122.18     15.18 o 
 -10   7  12      471.17      473.09     21.62 o 
  -9   7  12     1013.23      975.99     27.87 o 
  -8   7  12      841.35      871.69     26.11 o 
  -7   7  12     1570.51     1553.87     39.03 o 
  -6   7  12        0.86        7.06      8.49 o 
  -5   7  12      104.95      110.58     13.64 o 
  -4   7  12      127.88      160.70     14.74 o 
  -3   7  12      686.85      624.30     18.68 o 
  -2   7  12        0.96       -8.05      8.13 o 
  -1   7  12       35.67       31.29      7.88 o 
   0   7  12      334.59      307.33     15.84 o 
   1   7  12      328.79      316.86     17.90 o 
   2   7  12      136.76      136.75     14.21 o 
   3   7  12       13.22        4.67     10.70 o 
   4   7  12      103.85       80.63     14.25 o 
   5   7  12        0.15        5.01     12.08 o 
   6   7  12      821.79      774.49     27.63 o 
   7   7  12      144.68      142.96     15.95 o 
 -14   8  12        6.01        8.54     15.69 o 
 -13   8  12     4187.26     4499.18     77.95 o 
 -12   8  12      333.36      387.62     33.75 o 
 -11   8  12     1918.89     1901.47     48.33 o 
 -10   8  12      225.23      270.10     20.28 o 
  -9   8  12      555.58      481.91     23.58 o 
  -8   8  12       24.93       17.99     13.16 o 
  -7   8  12     2822.21     2798.67     60.41 o 
  -6   8  12      231.82      192.11     17.29 o 
  -5   8  12      632.57      634.28     21.42 o 
  -4   8  12       52.02       66.45     11.19 o 
  -3   8  12      596.62      605.46     25.48 o 
  -2   8  12        1.05       -0.68     10.01 o 
  -1   8  12      266.24      248.51     18.64 o 
   0   8  12      355.90      388.91     21.81 o 
   1   8  12      420.06      409.80     18.17 o 
   2   8  12       36.35       39.74     11.18 o 
   3   8  12      494.28      531.15     24.76 o 
   4   8  12      238.34      263.52     18.65 o 
   5   8  12      981.32     1082.35     39.55 o 
   6   8  12      315.67      351.17     20.09 o 
   7   8  12      423.62      480.96     32.31 o 
 -13   9  12      148.25      166.07     23.63 o 
 -12   9  12        2.56      -13.49     15.88 o 
 -11   9  12      399.01      402.31     27.55 o 
 -10   9  12     1817.33     1745.85     48.91 o 
  -9   9  12     1335.03     1327.10     42.39 o 
  -8   9  12      277.21      261.58     22.65 o 
  -7   9  12     1990.10     1862.76     57.53 o 
  -6   9  12     1293.22     1363.32     48.98 o 
  -5   9  12       20.93       24.89     15.65 o 
  -4   9  12      139.87      140.47     16.31 o 
  -3   9  12     1271.88     1328.90     29.10 o 
  -2   9  12      646.08      719.09     27.78 o 
  -1   9  12     1948.55     1960.37     43.92 o 
   0   9  12     2534.47     2552.43     55.75 o 
   1   9  12      150.86      195.86     18.84 o 
   2   9  12     1946.58     2120.33     60.91 o 
   3   9  12        4.90        1.70     12.25 o 
   4   9  12     1106.33     1184.78     32.82 o 
   5   9  12      787.16      809.42     26.67 o 
   6   9  12      805.88      796.71     29.68 o 
 -12  10  12      113.78      126.01     29.78 o 
 -11  10  12      701.19      743.21     37.28 o 
 -10  10  12       13.37       34.37     17.53 o 
  -9  10  12     4233.70     4255.64    104.99 o 
  -8  10  12       83.01       83.27     18.99 o 
  -7  10  12     1192.89     1172.81     46.96 o 
  -6  10  12      171.02      153.14     23.85 o 
  -5  10  12      486.28      514.76     33.70 o 
  -4  10  12       80.05       52.17     20.46 o 
  -3  10  12     1285.12     1346.74     41.43 o 
  -2  10  12       17.56       15.53     18.75 o 
  -1  10  12      750.81      749.48     33.01 o 
   0  10  12      110.73       95.53     18.15 o 
   1  10  12     1122.46     1110.22     56.42 o 
   2  10  12      163.28      127.04     31.54 o 
   3  10  12      197.37      196.71     31.90 o 
   4  10  12      278.30      274.62     54.92 o 
 -11  11  12       81.40       71.53     24.82 o 
 -10  11  12      314.09      367.57     27.96 o 
  -9  11  12        0.45        9.72     16.51 o 
  -8  11  12      284.54      269.26     29.53 o 
  -7  11  12        1.18       -8.08     20.96 o 
  -6  11  12       48.33       56.24     22.61 o 
  -5  11  12        1.40      -17.99     17.99 o 
  -4  11  12       56.18        4.51     19.56 o 
  -3  11  12      279.11      259.32     23.63 o 
  -2  11  12       57.75       93.46     19.44 o 
  -1  11  12       84.00      104.89     20.20 o 
   0  11  12      337.52      379.82     65.32 o 
   1  11  12      363.54      348.85     38.74 o 
   2  11  12      156.40      191.29     45.28 o 
   3  11  12      343.13      503.97     65.32 o 
  -8  12  12      100.96      124.63     26.27 o 
  -7  12  12       75.20       97.57     25.45 o 
  -6  12  12      713.43      713.24     40.42 o 
  -5  12  12     1617.51     1710.70     58.66 o 
  -4  12  12      184.37      173.84     26.27 o 
  -3  12  12       66.09       51.27     22.84 o 
  -2  12  12      132.39      135.04     21.77 o 
  -1  12  12      310.01      375.46     51.21 o 
   0  12  12      114.18      140.62     31.14 o 
 -17   1  13     2103.11     2296.29     59.51 o 
 -16   1  13      253.92      318.48     25.87 o 
 -15   1  13      311.23      309.60     25.18 o 
 -14   1  13      177.04      171.15     16.59 o 
 -13   1  13      704.51      661.55     22.63 o 
 -12   1  13      356.61      382.37     14.62 o 
 -11   1  13     1353.62     1319.87     25.01 o 
 -10   1  13      641.66      602.76     18.30 o 
  -9   1  13      106.03       96.36     10.45 o 
  -8   1  13      188.82      187.66     12.49 o 
  -7   1  13     4330.30     4208.10     53.68 o 
  -6   1  13      134.70      155.80     11.66 o 
  -5   1  13     6452.08     6280.86     76.36 o 
  -4   1  13       13.59        3.21      8.02 o 
  -3   1  13     1187.64     1130.66     24.00 o 
  -2   1  13     2823.06     2591.44     48.08 o 
  -1   1  13     8001.66     7713.75     84.32 o 
   0   1  13       22.37       82.32     10.28 o 
   1   1  13     2980.77     2896.79     39.67 o 
   2   1  13       81.47       83.94     10.21 o 
   3   1  13       21.81       32.41     10.06 o 
   4   1  13     2059.38     1998.17     35.39 o 
   5   1  13       17.91        9.94      9.47 o 
   6   1  13      726.11      706.75     20.67 o 
   7   1  13      436.80      459.88     18.07 o 
   8   1  13       21.36       27.67     11.17 o 
 -16   2  13     1936.99     2086.05     55.02 o 
 -15   2  13      179.94      184.69     16.61 o 
 -14   2  13      601.68      570.80     22.19 o 
 -13   2  13      453.11      448.67     19.76 o 
 -12   2  13       42.55       62.59     12.92 o 
 -11   2  13       17.78       25.65      8.98 o 
 -10   2  13      232.96      250.64     13.50 o 
  -9   2  13     1357.12     1367.18     26.13 o 
  -8   2  13      371.85      358.39     14.71 o 
  -7   2  13       64.86       49.51      9.73 o 
  -6   2  13      540.78      514.98     17.22 o 
  -5   2  13       19.27       21.72      8.57 o 
  -4   2  13       76.30       81.47     10.17 o 
  -3   2  13      148.45      155.50     11.38 o 
  -2   2  13     1992.32     1906.98     31.89 o 
  -1   2  13     1199.71     1180.79     24.81 o 
   0   2  13      481.56      489.48     16.24 o 
   1   2  13        3.96        6.29      7.81 o 
   2   2  13       43.36       52.32     10.50 o 
   3   2  13      784.51      788.49     25.31 o 
   4   2  13      456.22      454.27     18.36 o 
   5   2  13      213.42      223.99     13.94 o 
   6   2  13     1321.95     1414.27     27.52 o 
   7   2  13     1033.22     1084.87     29.95 o 
   8   2  13      306.05      347.24     18.29 o 
 -16   3  13      224.41      298.30     26.52 o 
 -15   3  13     2249.03     2390.59     48.14 o 
 -14   3  13       90.61       92.85     15.30 o 
 -13   3  13       63.26       92.74     14.76 o 
 -12   3  13      427.70      355.90     19.41 o 
 -11   3  13      178.38      210.67     16.49 o 
 -10   3  13        1.64       37.36      9.15 o 
  -9   3  13     6911.68     6874.48     79.06 o 
  -8   3  13       66.61       96.83     11.27 o 
  -7   3  13     3493.09     3433.05     49.23 o 
  -6   3  13     1307.01     1195.01     25.01 o 
  -5   3  13      584.09      546.78     17.60 o 
  -4   3  13        1.71       -7.86      7.94 o 
  -3   3  13     4445.76     4373.85     54.77 o 
  -2   3  13      652.49      640.82     19.36 o 
  -1   3  13      220.81      252.90     13.49 o 
   0   3  13     1353.67     1379.57     25.59 o 
   1   3  13      328.67      285.42     13.35 o 
   2   3  13      555.68      528.63     19.90 o 
   3   3  13     1062.73     1078.88     27.57 o 
   4   3  13      252.84      260.42     19.14 o 
   5   3  13     1061.69     1096.79     25.70 o 
   6   3  13     1439.71     1562.25     39.69 o 
   7   3  13       23.73       37.74     12.04 o 
   8   3  13     1637.01     1694.12     33.79 o 
 -16   4  13        0.10       -6.89     13.68 o 
 -15   4  13       28.48       30.89     14.37 o 
 -14   4  13      392.98      386.40     21.78 o 
 -13   4  13     2596.24     2547.71     48.31 o 
 -12   4  13     1406.76     1395.00     34.76 o 
 -11   4  13      916.94     1039.96     30.05 o 
 -10   4  13       28.53       36.70     12.07 o 
  -9   4  13     1913.60     1881.08     35.55 o 
  -8   4  13      176.83      173.37     12.82 o 
  -7   4  13     1480.42     1493.54     28.91 o 
  -6   4  13      119.53      111.94     11.25 o 
  -5   4  13      749.53      756.42     20.30 o 
  -4   4  13     2318.75     2289.98     35.84 o 
  -3   4  13      501.13      520.43     18.94 o 
  -2   4  13      389.72      375.72     22.98 o 
  -1   4  13        3.70       14.12      7.90 o 
   0   4  13      470.56      425.00     15.56 o 
   1   4  13        2.36       -1.60      6.24 o 
   2   4  13      711.60      696.05     21.42 o 
   3   4  13      435.40      405.96     20.21 o 
   4   4  13      136.54      180.73     15.34 o 
   5   4  13      160.91      188.31     18.64 o 
   6   4  13       70.04       48.89     12.48 o 
   7   4  13      246.76      258.97     21.78 o 
 -15   5  13      163.33      162.94     18.20 o 
 -14   5  13     1016.36     1013.49     31.27 o 
 -13   5  13      313.50      326.28     24.62 o 
 -12   5  13      539.53      534.14     23.50 o 
 -11   5  13     2096.04     1951.90     40.92 o 
 -10   5  13     2064.77     2008.09     43.21 o 
  -9   5  13      344.85      377.08     21.55 o 
  -8   5  13      168.85      172.88     14.96 o 
  -7   5  13      874.39      849.41     23.43 o 
  -6   5  13      546.63      516.14     17.99 o 
  -5   5  13     4312.58     4087.14     64.27 o 
  -4   5  13     1750.25     1713.06     28.75 o 
  -3   5  13     1347.79     1338.29     30.02 o 
  -2   5  13      194.70      159.41     11.65 o 
  -1   5  13      304.48      323.66     13.60 o 
   0   5  13      178.61      192.41     11.83 o 
   1   5  13      730.43      726.31     21.66 o 
   2   5  13     1091.27     1171.02     32.07 o 
   3   5  13     1740.62     1795.90     36.40 o 
   4   5  13      262.51      257.38     16.74 o 
   5   5  13       15.36        4.54     11.04 o 
   6   5  13      918.36      964.50     27.04 o 
   7   5  13      464.81      433.94     20.62 o 
 -15   6  13      130.97      132.02     20.10 o 
 -14   6  13        4.97       12.14     13.54 o 
 -13   6  13      428.94      467.41     23.43 o 
 -12   6  13       12.39       15.53     17.81 o 
 -11   6  13      321.84      308.55     19.57 o 
 -10   6  13       33.96       16.86     13.94 o 
  -9   6  13       62.88       73.50     13.62 o 
  -8   6  13     1487.51     1452.45     33.68 o 
  -7   6  13      240.55      231.28     16.54 o 
  -6   6  13       27.80       28.84     11.69 o 
  -5   6  13      281.00      270.85     16.85 o 
  -4   6  13      146.11      142.48     12.43 o 
  -3   6  13     1953.53     1970.01     50.66 o 
  -2   6  13      443.66      453.90     14.83 o 
  -1   6  13      379.83      339.64     17.31 o 
   0   6  13        0.85       24.03     10.01 o 
   1   6  13      338.25      396.31     21.53 o 
   2   6  13      181.04      208.73     14.51 o 
   3   6  13       18.93       22.98     11.44 o 
   4   6  13       57.06       56.40     11.06 o 
   5   6  13      180.50      169.82     17.68 o 
   6   6  13        2.96      -12.60     12.60 o 
 -14   7  13       19.29        1.84     13.83 o 
 -13   7  13     1470.33     1436.62     37.21 o 
 -12   7  13      199.80      208.51     18.11 o 
 -11   7  13      142.62      112.41     15.62 o 
 -10   7  13       99.42       74.75     14.21 o 
  -9   7  13     1192.00     1228.42     32.40 o 
  -8   7  13     1759.85     1810.17     42.44 o 
  -7   7  13     1542.28     1528.48     35.10 o 
  -6   7  13      248.36      264.54     17.51 o 
  -5   7  13      338.96      407.30     20.02 o 
  -4   7  13      125.20      123.03     14.63 o 
  -3   7  13     2604.32     2618.85     47.12 o 
  -2   7  13     1579.68     1427.00     37.22 o 
  -1   7  13      894.85      879.50     29.93 o 
   0   7  13     1463.18     1471.73     31.79 o 
   1   7  13       66.04       60.99     13.58 o 
   2   7  13       94.06       93.11     14.44 o 
   3   7  13      253.44      266.26     18.71 o 
   4   7  13        2.95       15.56     13.17 o 
   5   7  13      785.09      857.63     29.74 o 
   6   7  13     1886.51     2057.42     49.53 o 
 -13   8  13      629.68      632.49     33.71 o 
 -12   8  13       32.99       23.25     15.80 o 
 -11   8  13       57.57       87.28     17.03 o 
 -10   8  13       39.44       17.92     14.25 o 
  -9   8  13      439.62      433.77     24.14 o 
  -8   8  13       20.17       36.30     16.14 o 
  -7   8  13      350.21      377.24     24.91 o 
  -6   8  13     3132.18     3050.44     57.85 o 
  -5   8  13        4.73       -7.96     12.66 o 
  -4   8  13      805.95      809.08     29.01 o 
  -3   8  13      583.28      610.98     26.93 o 
  -2   8  13      170.18      185.81     18.31 o 
  -1   8  13        5.41       36.82     14.63 o 
   0   8  13     2358.69     2455.88     54.71 o 
   1   8  13      179.89      228.93     19.66 o 
   2   8  13      151.82      173.15     15.63 o 
   3   8  13      403.97      448.61     22.56 o 
   4   8  13      869.40      829.71     31.20 o 
   5   8  13       43.89       59.49     15.73 o 
 -12   9  13       13.77       22.46     18.61 o 
 -11   9  13      324.95      285.58     45.85 o 
 -10   9  13       78.60       86.46     19.94 o 
  -9   9  13      266.35      297.73     30.59 o 
  -8   9  13       94.99      107.73     23.82 o 
  -7   9  13      448.17      445.96     32.83 o 
  -6   9  13       71.86       54.97     21.98 o 
  -5   9  13      433.71      445.42     27.65 o 
  -4   9  13      234.41      244.15     20.23 o 
  -3   9  13     1431.87     1481.03     44.65 o 
  -2   9  13      698.23      685.56     28.38 o 
  -1   9  13      609.56      649.75     28.04 o 
   0   9  13     1184.76     1227.28     36.78 o 
   1   9  13     1042.31     1057.66     34.55 o 
   2   9  13      327.51      350.37     37.60 o 
   3   9  13        7.12       18.52     13.27 o 
   4   9  13       20.21       39.38     14.45 o 
 -10  10  13      158.39      147.07     22.60 o 
  -9  10  13       98.23      112.10     25.96 o 
  -8  10  13       28.02        3.50     20.93 o 
  -7  10  13      350.50      401.97     33.13 o 
  -6  10  13     1713.39     1633.38     55.99 o 
  -5  10  13      127.62      122.94     32.30 o 
  -4  10  13      127.84      131.23     21.48 o 
  -3  10  13      150.07      187.52     30.32 o 
  -2  10  13       20.55       14.66     17.59 o 
  -1  10  13        1.76       -3.13     16.50 o 
   0  10  13     1981.38     2065.12     54.54 o 
   1  10  13      790.33      837.28     51.93 o 
   2  10  13      314.46      286.37     36.46 o 
  -8  11  13      600.52      556.78     38.90 o 
  -7  11  13      614.08      624.63     38.78 o 
  -6  11  13      495.82      519.50     36.23 o 
  -5  11  13     1419.39     1468.53     64.63 o 
  -4  11  13       66.10       65.85     22.19 o 
  -3  11  13      441.55      471.96     29.78 o 
  -2  11  13      194.30      218.27     24.25 o 
  -1  11  13        4.44       -7.07     25.60 o 
   0  11  13       32.22       45.23     26.99 o 
 -16   0  14      709.88      757.51     50.90 o 
 -15   0  14      139.06      108.79     28.95 o 
 -14   0  14      561.16      525.53     41.99 o 
 -13   0  14     9094.43     9416.68    168.93 o 
 -12   0  14      608.21      642.85     29.86 o 
 -11   0  14       35.37       20.94     15.03 o 
 -10   0  14        8.16       28.27     12.88 o 
  -9   0  14      260.62      213.67     19.83 o 
  -8   0  14      330.84      324.00     22.20 o 
  -7   0  14     2677.58     2697.50     60.96 o 
  -6   0  14     2003.80     1964.69     47.68 o 
  -5   0  14      824.59      763.52     29.91 o 
  -4   0  14     5647.91     5370.42     97.92 o 
  -3   0  14        5.80       50.02     22.07 o 
  -2   0  14     5707.31     5641.74    111.55 o 
  -1   0  14     4724.89     4389.89     92.49 o 
   0   0  14     1535.21     1568.30     50.40 o 
   1   0  14      320.22      317.91     26.24 o 
   2   0  14     1765.84     1749.24     54.51 o 
   3   0  14      216.92      314.42     23.88 o 
   4   0  14     6667.73     6863.85    114.82 o 
   5   0  14       23.05       30.41     14.92 o 
   6   0  14      573.70      520.17     27.28 o 
   7   0  14     1058.36     1119.80     57.98 o 
 -16   1  14      271.47      291.21     39.60 o 
 -15   1  14      629.13      695.81     33.96 o 
 -14   1  14      140.81      137.57     19.09 o 
 -13   1  14      963.60     1065.76     31.63 o 
 -12   1  14      499.83      524.57     21.37 o 
 -11   1  14      695.04      696.33     28.54 o 
 -10   1  14       77.90       83.67     12.04 o 
  -9   1  14      480.81      470.17     18.08 o 
  -8   1  14      412.77      442.18     17.48 o 
  -7   1  14      429.19      447.74     17.39 o 
  -6   1  14      467.38      463.35     17.41 o 
  -5   1  14      297.57      296.36     14.83 o 
  -4   1  14       69.30       93.12     11.02 o 
  -3   1  14      206.40      208.79     13.42 o 
  -2   1  14      539.70      530.19     19.70 o 
  -1   1  14       58.62       70.69     12.97 o 
   0   1  14       24.13       13.05     11.71 o 
   1   1  14       73.28       61.11     12.97 o 
   2   1  14      386.62      360.43     18.38 o 
   3   1  14      964.48      962.78     27.34 o 
   4   1  14       37.26       55.54     11.98 o 
   5   1  14        1.00       -5.77     10.03 o 
   6   1  14     1589.88     1786.46     34.19 o 
 -15   2  14      159.76      136.90     19.68 o 
 -14   2  14      736.80      777.24     34.45 o 
 -13   2  14       88.98       99.70     15.54 o 
 -12   2  14      627.99      655.95     49.62 o 
 -11   2  14       39.53       14.27     11.31 o 
 -10   2  14       68.89       45.76     11.45 o 
  -9   2  14      965.51      897.07     25.43 o 
  -8   2  14      117.17      114.11     12.02 o 
  -7   2  14      502.14      452.49     24.57 o 
  -6   2  14      233.36      266.16     14.35 o 
  -5   2  14     1942.50     1943.04     33.62 o 
  -4   2  14      115.54      117.99     11.43 o 
  -3   2  14     1754.04     1692.04     33.53 o 
  -2   2  14      516.97      516.80     27.14 o 
  -1   2  14     1678.54     1678.99     33.97 o 
   0   2  14      258.67      289.97     17.97 o 
   1   2  14      537.08      529.87     20.65 o 
   2   2  14      184.66      200.73     16.46 o 
   3   2  14        9.03       24.96     11.59 o 
   4   2  14      194.94      244.13     17.37 o 
   5   2  14      240.45      252.05     16.01 o 
   6   2  14      645.25      679.36     22.45 o 
 -15   3  14      121.96      141.16     17.95 o 
 -14   3  14        3.63       12.71     13.81 o 
 -13   3  14     1710.16     1727.27     44.06 o 
 -12   3  14      147.98      139.08     16.02 o 
 -11   3  14      168.13      127.63     16.95 o 
 -10   3  14      408.75      379.83     20.08 o 
  -9   3  14      209.29      182.31     18.63 o 
  -8   3  14      227.50      220.38     15.45 o 
  -7   3  14        1.56       13.98      9.47 o 
  -6   3  14      304.07      306.46     16.60 o 
  -5   3  14       39.42       40.49     10.96 o 
  -4   3  14      633.73      629.52     22.56 o 
  -3   3  14       48.93       41.76     11.03 o 
  -2   3  14        0.39       -8.10      9.74 o 
  -1   3  14      787.79      834.07     24.94 o 
   0   3  14      545.22      567.14     21.27 o 
   1   3  14       59.26       52.08     11.98 o 
   2   3  14       94.63      129.27     14.31 o 
   3   3  14      340.78      363.17     19.34 o 
   4   3  14       54.01       32.86     12.43 o 
   5   3  14        3.15       -5.33     10.32 o 
   6   3  14      358.71      387.13     18.72 o 
 -15   4  14      251.98      240.41     25.09 o 
 -14   4  14        2.42       -0.19     13.89 o 
 -13   4  14       13.42       16.42     13.40 o 
 -12   4  14       14.75       -3.77     13.84 o 
 -11   4  14     1071.04     1153.22     32.51 o 
 -10   4  14      356.12      379.68     22.81 o 
  -9   4  14     3724.91     3539.95     57.82 o 
  -8   4  14       74.97      102.32     13.36 o 
  -7   4  14     1228.43     1167.93     28.92 o 
  -6   4  14     2280.02     2134.48     39.17 o 
  -5   4  14     1509.86     1391.97     30.75 o 
  -4   4  14      181.53      212.16     15.10 o 
  -3   4  14     1890.63     1903.50     45.17 o 
  -2   4  14      132.69      138.89     13.59 o 
  -1   4  14        6.36        9.17     11.12 o 
   0   4  14     1151.13     1165.61     28.51 o 
   1   4  14      482.05      507.68     20.59 o 
   2   4  14      114.78      118.86     14.15 o 
   3   4  14      421.15      440.68     20.43 o 
   4   4  14       27.04       41.22     12.87 o 
   5   4  14      127.22      136.84     14.00 o 
   6   4  14     2041.69     2170.52     40.96 o 
 -14   5  14      683.70      653.80     27.71 o 
 -13   5  14       11.14        9.35     13.63 o 
 -12   5  14      205.16      186.21     21.52 o 
 -11   5  14      225.15      197.31     18.85 o 
 -10   5  14      296.93      314.20     21.72 o 
  -9   5  14      274.38      307.73     19.34 o 
  -8   5  14       24.30       19.09     11.96 o 
  -7   5  14      258.36      248.15     17.64 o 
  -6   5  14      213.18      239.97     17.29 o 
  -5   5  14        2.63        0.61     10.21 o 
  -4   5  14     1053.74     1040.67     27.46 o 
  -3   5  14      356.82      359.58     17.64 o 
  -2   5  14      131.90      138.37     13.91 o 
  -1   5  14       96.52       81.95     11.65 o 
   0   5  14       11.41       14.87     10.69 o 
   1   5  14       21.32       29.33     11.80 o 
   2   5  14      233.03      237.72     16.80 o 
   3   5  14        2.25        4.27     11.45 o 
   4   5  14       27.65       26.35     11.76 o 
   5   5  14      233.73      228.82     16.83 o 
 -14   6  14      263.98      253.10     52.70 o 
 -13   6  14       40.16       42.14     14.52 o 
 -12   6  14      464.41      488.05     23.86 o 
 -11   6  14      728.99      736.73     27.47 o 
 -10   6  14      684.87      697.82     29.33 o 
  -9   6  14     1027.08     1055.91     34.09 o 
  -8   6  14      109.18      101.94     21.19 o 
  -7   6  14      637.57      634.23     28.16 o 
  -6   6  14        2.14       -7.89     12.12 o 
  -5   6  14     1007.21      954.07     28.81 o 
  -4   6  14      512.21      539.25     26.44 o 
  -3   6  14     1587.63     1573.81     48.07 o 
  -2   6  14        2.27       -6.58      9.99 o 
  -1   6  14      750.22      809.41     24.71 o 
   0   6  14      286.83      267.03     16.83 o 
   1   6  14      207.58      239.67     16.87 o 
   2   6  14      220.41      254.97     17.54 o 
   3   6  14      166.75      156.36     16.02 o 
   4   6  14        2.50       -6.52     12.96 o 
 -13   7  14      924.80      811.70     32.68 o 
 -12   7  14       43.41       35.16     14.14 o 
 -11   7  14      125.74       94.86     15.63 o 
 -10   7  14      262.96      275.78     21.55 o 
  -9   7  14       27.40       55.21     15.87 o 
  -8   7  14      153.88      164.90     18.48 o 
  -7   7  14      744.75      719.57     25.98 o 
  -6   7  14      167.20      163.00     16.39 o 
  -5   7  14       53.59       37.51     13.37 o 
  -4   7  14       67.93       48.23     15.01 o 
  -3   7  14       83.42       91.93     16.60 o 
  -2   7  14     2312.09     2227.62     71.16 o 
  -1   7  14       33.14       54.46     15.70 o 
   0   7  14       43.97       33.51     12.68 o 
   1   7  14        1.99      -11.62     12.21 o 
   2   7  14        1.68        3.87     13.08 o 
   3   7  14       20.17       36.89     15.80 o 
   4   7  14        9.32       -3.21     14.38 o 
 -11   8  14      273.42      218.73     20.97 o 
 -10   8  14       78.64       80.37     20.05 o 
  -9   8  14     1175.73     1107.99     41.24 o 
  -8   8  14      311.16      280.71     24.25 o 
  -7   8  14      233.96      235.18     23.27 o 
  -6   8  14       29.78       39.21     15.19 o 
  -5   8  14        4.59        5.81     14.40 o 
  -4   8  14        7.09        1.16     20.07 o 
  -3   8  14     3193.09     3205.16     61.53 o 
  -2   8  14      295.91      297.28     24.31 o 
  -1   8  14     3521.15     3607.11     80.09 o 
   0   8  14     2103.37     2200.38     50.60 o 
   1   8  14       66.84       68.55     17.21 o 
   2   8  14       27.84       14.58     14.17 o 
 -10   9  14      937.81     1011.00     48.63 o 
  -9   9  14        9.65       31.98     21.70 o 
  -8   9  14       12.75       60.08     22.38 o 
  -7   9  14       18.05       44.19     22.41 o 
  -6   9  14     3103.14     3192.84     82.70 o 
  -5   9  14      159.78      174.75     31.42 o 
  -4   9  14     1854.98     1950.04     55.49 o 
  -3   9  14     4060.26     4276.77     90.09 o 
  -2   9  14      159.48      172.87     19.64 o 
  -1   9  14      632.53      666.41     36.14 o 
   0   9  14      668.64      705.59     35.73 o 
   1   9  14      988.31     1088.09     41.05 o 
  -7  10  14      367.48      371.59     38.60 o 
  -6  10  14       35.32        4.02     21.59 o 
  -5  10  14      779.66      820.05     43.11 o 
  -4  10  14      122.73      117.30     22.34 o 
  -3  10  14      275.42      311.84     26.90 o 
  -2  10  14      249.03      225.69     24.30 o 
 -14   1  15      200.68      264.35     24.92 o 
 -13   1  15     6810.85     6860.90    118.10 o 
 -12   1  15      147.01      148.02     15.90 o 
 -11   1  15        6.38        2.02     11.79 o 
 -10   1  15      306.45      263.58     18.80 o 
  -9   1  15       69.19       77.28     13.04 o 
  -8   1  15       50.30       46.80     13.55 o 
  -7   1  15     1986.86     1891.84     40.08 o 
  -6   1  15      945.79      826.68     26.97 o 
  -5   1  15      506.00      564.55     23.07 o 
  -4   1  15     5988.52     5903.47     82.14 o 
  -3   1  15     2179.62     2126.50     42.70 o 
  -2   1  15      166.50      157.47     16.49 o 
  -1   1  15      752.15      736.77     35.28 o 
   0   1  15      111.19      125.75     15.56 o 
   1   1  15      174.22      171.15     16.92 o 
   2   1  15      537.25      538.18     24.08 o 
   3   1  15      585.69      653.96     28.26 o 
   4   1  15      270.30      265.31     18.50 o 
 -14   2  15       16.06        6.18     19.01 o 
 -13   2  15      819.75      786.12     34.13 o 
 -12   2  15     2096.65     2133.57     50.01 o 
 -11   2  15       37.08       47.32     14.22 o 
 -10   2  15      994.70      989.80     30.25 o 
  -9   2  15       84.70       68.07     13.83 o 
  -8   2  15      600.51      572.15     33.93 o 
  -7   2  15      271.60      273.48     18.49 o 
  -6   2  15      832.68      778.85     29.21 o 
  -5   2  15       70.39       82.76     14.27 o 
  -4   2  15        3.89       18.22     12.18 o 
  -3   2  15       94.64       95.17     14.36 o 
  -2   2  15     1073.63     1019.29     29.74 o 
  -1   2  15      138.38      124.59     15.32 o 
   0   2  15       34.08       38.98     13.09 o 
   1   2  15       30.12       24.86     13.39 o 
   2   2  15      586.07      628.91     24.09 o 
   3   2  15      109.92       92.17     14.67 o 
   4   2  15       81.86       91.43     15.21 o 
 -14   3  15      818.27      766.58     32.45 o 
 -13   3  15        5.91       10.89     14.61 o 
 -12   3  15       18.47       27.48     15.61 o 
 -11   3  15      824.02      744.27     30.14 o 
 -10   3  15      122.95      122.14     15.76 o 
  -9   3  15      697.35      641.03     25.65 o 
  -8   3  15      749.51      748.55     26.84 o 
  -7   3  15        5.08       16.42     12.46 o 
  -6   3  15     1771.84     1770.84     38.48 o 
  -5   3  15      809.06      765.37     26.04 o 
  -4   3  15      146.13      180.74     16.47 o 
  -3   3  15     1986.13     2029.12     41.50 o 
  -2   3  15      514.39      535.66     33.58 o 
  -1   3  15      298.73      323.64     19.93 o 
   0   3  15     1484.76     1543.94     37.15 o 
   1   3  15      374.38      386.05     19.76 o 
   2   3  15       60.72       32.66     12.72 o 
   3   3  15      187.15      182.95     16.89 o 
   4   3  15      205.39      238.71     18.54 o 
 -13   4  15       39.91       39.27     14.63 o 
 -12   4  15       47.62       39.53     15.97 o 
 -11   4  15      168.28      156.63     19.42 o 
 -10   4  15       81.57       71.18     16.52 o 
  -9   4  15       15.50       13.06     12.35 o 
  -8   4  15        1.62       -3.28     12.49 o 
  -7   4  15       22.24       17.31     12.69 o 
  -6   4  15      271.29      278.57     18.97 o 
  -5   4  15     1668.66     1689.61     37.91 o 
  -4   4  15      106.23       59.94     16.71 o 
  -3   4  15     1042.73     1019.27     29.83 o 
  -2   4  15      653.16      685.15     36.08 o 
  -1   4  15       31.50       19.34     12.58 o 
   0   4  15      716.29      673.80     25.88 o 
   1   4  15      701.95      751.28     25.52 o 
   2   4  15       25.57       47.92     13.29 o 
   3   4  15      137.36      118.25     15.69 o 
 -13   5  15       27.46      -13.36     34.88 o 
 -12   5  15      174.78      196.07     20.95 o 
 -11   5  15      261.86      266.36     21.97 o 
 -10   5  15      137.31      124.14     18.17 o 
  -9   5  15     1030.20      958.80     30.27 o 
  -8   5  15       95.75      138.73     16.74 o 
  -7   5  15      497.50      495.08     23.21 o 
  -6   5  15     1643.68     1730.38     62.84 o 
  -5   5  15     1059.28     1052.80     30.88 o 
  -4   5  15      417.64      404.35     21.53 o 
  -3   5  15      207.35      231.37     23.18 o 
  -2   5  15       21.85       34.63     13.32 o 
  -1   5  15      101.27       82.19     14.57 o 
   0   5  15     1192.82     1311.78     35.39 o 
   1   5  15     1466.64     1524.57     42.03 o 
   2   5  15     2797.35     2971.59     61.45 o 
   3   5  15       30.56       47.68     13.80 o 
 -12   6  15        2.27       12.72     14.89 o 
 -11   6  15      287.90      286.94     23.03 o 
 -10   6  15      387.38      407.32     24.73 o 
  -9   6  15       53.22       61.53     15.71 o 
  -8   6  15      181.52      172.00     17.50 o 
  -7   6  15      974.98      969.01     30.54 o 
  -6   6  15        7.48       10.12     12.49 o 
  -5   6  15      142.58      162.12     16.89 o 
  -4   6  15       89.72       84.76     15.01 o 
  -3   6  15      384.42      399.59     21.84 o 
  -2   6  15      176.34      180.59     17.76 o 
  -1   6  15      831.64      856.40     37.78 o 
   0   6  15        6.07        2.69     13.57 o 
   1   6  15       98.06      116.23     15.33 o 
   2   6  15       29.86       23.29     14.07 o 
 -10   7  15      134.87      150.43     19.37 o 
  -9   7  15      950.63      932.68     43.54 o 
  -8   7  15      964.96     1023.90     43.23 o 
  -7   7  15        3.97       12.04     13.23 o 
  -6   7  15      599.86      651.99     29.27 o 
  -5   7  15        4.99      -14.17     14.17 o 
  -4   7  15       15.83       -3.29     14.39 o 
  -3   7  15     1702.20     1631.95     48.32 o 
  -2   7  15      186.20      212.25     21.15 o 
  -1   7  15     2203.84     2351.47     78.98 o 
   0   7  15     1361.21     1315.33     65.01 o 
   1   7  15       66.12       73.45     14.68 o 
  -9   8  15       52.46       67.01     20.00 o 
  -8   8  15       75.41      110.34     29.86 o 
  -7   8  15       29.64       27.45     18.05 o 
  -6   8  15      226.51      211.05     21.29 o 
  -5   8  15        5.52       -8.40     14.67 o 
  -4   8  15      192.43      218.94     26.34 o 
  -3   8  15     2512.67     2557.28     56.34 o 
  -2   8  15      749.03      767.74     32.36 o 
  -1   8  15      339.72      320.00     23.68 o 
 -12   0  16      557.95      564.27     36.84 o 
 -11   0  16       29.66       52.28     18.33 o 
 -10   0  16     3041.69     3029.90     67.72 o 
  -9   0  16       14.77       28.81     24.46 o 
  -8   0  16      542.60      496.76     39.66 o 
  -7   0  16      547.17      652.21     37.26 o 
  -6   0  16       47.21        8.27     18.08 o 
  -5   0  16      605.24      649.85     36.40 o 
  -4   0  16     8920.00     9011.77    190.39 o 
  -3   0  16     4721.14     4727.10    102.78 o 
  -2   0  16      103.74      147.95     28.81 o 
  -1   0  16       89.56       63.22     20.33 o 
   0   0  16      368.18      329.42     29.54 o 
   1   0  16       98.86       94.28     22.88 o 
   2   0  16     1114.67     1161.12     49.08 o 
 -12   1  16      617.98      634.46     25.28 o 
 -11   1  16      101.25       84.25     15.07 o 
 -10   1  16      299.38      256.17     19.43 o 
  -9   1  16       56.19       53.82     13.78 o 
  -8   1  16        2.74       -7.94     12.69 o 
  -7   1  16      969.76      985.10     32.94 o 
  -6   1  16     1383.24     1296.34     34.62 o 
  -5   1  16        2.34       10.18     13.48 o 
  -4   1  16        5.16        3.82     12.63 o 
  -3   1  16      188.22      242.56     22.93 o 
  -2   1  16      135.64      141.49     17.04 o 
  -1   1  16       13.66       15.62     13.30 o 
   0   1  16       37.34       12.83     13.35 o 
   1   1  16       27.41       31.96     14.06 o 
   2   1  16       72.55       70.42     15.91 o 
 -12   2  16        1.48      -14.32     14.32 o 
 -11   2  16      107.72      125.68     16.99 o 
 -10   2  16      151.46      151.47     17.55 o 
  -9   2  16      113.43      118.26     16.49 o 
  -8   2  16     1664.29     1691.30     50.75 o 
  -7   2  16       14.64       17.06     13.01 o 
  -6   2  16      113.81      122.70     16.59 o 
  -5   2  16        3.00       -4.72     12.35 o 
  -4   2  16       83.82      120.16     16.08 o 
  -3   2  16     1419.64     1461.54     38.23 o 
  -2   2  16     2394.49     2491.14     59.83 o 
  -1   2  16      102.15      103.07     15.86 o 
   0   2  16      863.01      890.16     32.97 o 
   1   2  16       18.81       33.39     14.21 o 
   2   2  16      102.14      119.25     18.63 o 
 -12   3  16        0.00      -20.41     24.40 o 
 -11   3  16       30.60       54.93     18.56 o 
 -10   3  16       21.28       27.24     14.22 o 
  -9   3  16      103.62      119.02     16.51 o 
  -8   3  16       21.76       18.71     13.30 o 
  -7   3  16       79.25       66.90     15.18 o 
  -6   3  16      408.48      400.72     21.95 o 
  -5   3  16      462.04      485.39     27.33 o 
  -4   3  16        1.48        7.47     13.04 o 
  -3   3  16      606.64      577.58     25.08 o 
  -2   3  16      216.94      241.92     19.24 o 
  -1   3  16       15.04       54.89     16.77 o 
   0   3  16     1299.87     1427.17     40.54 o 
   1   3  16       64.20       38.60     14.64 o 
 -11   4  16     1406.43     1405.71     41.77 o 
 -10   4  16       31.66       36.16     16.30 o 
  -9   4  16      157.85      127.60     16.79 o 
  -8   4  16      401.15      417.68     24.31 o 
  -7   4  16      259.37      249.62     19.77 o 
  -6   4  16      947.13      928.19     32.94 o 
  -5   4  16     1753.79     1756.69     49.63 o 
  -4   4  16      748.34      697.49     30.87 o 
  -3   4  16      224.98      217.89     18.95 o 
  -2   4  16      317.24      324.60     26.78 o 
  -1   4  16      512.47      524.86     36.62 o 
   0   4  16     1000.91     1136.41     50.39 o 
 -10   5  16       13.26       25.02     15.87 o 
  -9   5  16       30.75       20.63     15.60 o 
  -8   5  16        8.95        9.24     13.70 o 
  -7   5  16       55.90       70.99     15.13 o 
  -6   5  16      385.14      369.96     22.79 o 
  -5   5  16      262.45      255.53     19.78 o 
  -4   5  16       81.23       95.27     16.53 o 
  -3   5  16      643.80      710.03     30.55 o 
  -2   5  16      579.13      648.45     44.15 o 
  -1   5  16      614.27      709.71     29.91 o 
  -8   6  16       12.06       13.03     14.04 o 
  -7   6  16      143.64      150.39     17.71 o 
  -6   6  16     1402.43     1308.75     39.33 o 
  -5   6  16      215.96      222.70     19.54 o 
  -4   6  16       57.76       51.68     15.65 o 
  -3   6  16      162.04      190.38     18.65 o 
  -2   6  16      127.31      131.43     17.72 o 
  -9   1  17      397.00      419.36     24.78 o 
  -8   1  17       15.94       17.75     14.40 o 
  -7   1  17       29.22       16.18     14.04 o 
  -6   1  17      412.94      433.36     23.68 o 
  -5   1  17       28.08        3.08     14.04 o 
  -4   1  17      361.23      396.63     22.79 o 
  -3   1  17     1660.50     1674.69     40.64 o 
  -2   1  17      196.55      277.48     20.92 o 
  -8   2  17        7.69       22.47     14.74 o 
  -7   2  17      159.03      172.44     18.53 o 
  -6   2  17        7.07       -4.39     13.19 o 
  -5   2  17        5.04        4.49     13.40 o 
  -4   2  17       64.63       69.69     15.93 o 
  -3   2  17      162.78      166.63     18.54 o 
  -7   3  17       10.77        5.96     13.65 o 
  -6   3  17       14.25       35.45     19.24 o 
  -5   3  17        7.65        7.48     13.90 o 
  -4   3  17        6.21       -1.66     13.93 o 
                                                 
